# Supplementary material for: First Molecular Characterization and Comprehensive Bioinformatic Analysis of Avian Infectious Bronchitis Virus from Uzbekistan Reveals GI-1, GI-13, and GI-23 Genotypes in Broilers
Source: Viruses. 2026 Mar 8;18(3):332. doi: 10.3390/v18030332 (PMC13030734; doi:10.3390/v18030332)
Supplement: Supplementary file 1 [file viruses-18-00332-s001.zip]

Archive with 6 entries (6 files):
- Fig. S1.pdf
- Fig. S2.pdf
- Fig. S3.pdf
- Fig. S4.pdf
- Supplementary_Tables S1 and S2.xlsx
- Supplementary_Tables S3, S4, and S5.xlsx
