# Supplementary material for: First Molecular Characterization and Comprehensive Bioinformatic Analysis of Avian Infectious Bronchitis Virus from Uzbekistan Reveals GI-1, GI-13, and GI-23 Genotypes in Broilers
Source: Viruses. 2026 Mar 8;18(3):332. doi: 10.3390/v18030332 (PMC13030734; doi:10.3390/v18030332)
Supplement: Supplementary file 1 [file viruses-18-00332-s001.zip › Supplementary_Tables S1 and S2.xlsx]

## Sheet: Table S1
GenBank acc. number	Strain name	Country of origin	Year of collection	Lineage	Strain name & lineage code	Nucleotide sequence
FJ888351	H120	The Netherlands	1960	GI-1	FJ888351_H120_TheNetherlands_1960_GI-1	ATGTTGGTAACACCTCTTTTACTAGTGACTCTTTTGTGTGCACTATGTAGTGCTGCTTTGTATGACAGTAGTTCTTACGTGTACTACTACCAAAGTGCCTTCAGACCACCTGATGGTTGGCATTTACATGGGGGTGCGTATGCGGTTGTTAATATTTCTAGTGAATCTAATAATGCAGGCTCTTCATCTGGGTGTACTGTTGGTATTATTCATGGTGGTCGTGTTGTTAATGCTTCTTCTATAGCTATGACGGCACCGTCATCAGGTATGGCTTGGTCTAGCAGTCAGTTTTGTACTGCATACTGTAACTTTTCAGATACTACAGTGTTTGTTACACATTGTTATAAACATGGTGGGTGTCCTATAACTGGCATGCTTCAACAGCATTCTATACGTGTT…
KU736747	Ma5	Brazil	2013	GI-1	KU736747_Ma5_Brazil_2013_GI-1	ATGTTGGTAACACCTCTTTTACTAGTGACTCTTTTGTGTGCACTATGTAGTGCTGCTTTGTATGACAGTAGTTCTTACGTGTACTACTACCAAAGTGCCTTCAGACCACCTGATGGTTGGCATTTACATGGGGGTGCGTATGCGGTTGTTAATATTTCTAGTGAATCTAATAATGCAGGCTCTTCATCTGGGTGTACTGTTGGTATTATTCATGGTGGTCGTGTTGTTAATGCTTCTTCTATAGCTATGACGGCACCGTCATCAGGTATGGCTTGGTCTAGCAGTCAGTTTTGTACTGCATACTGTAACTTTTCAGATACTACAGTGTTTGTTACACATTGTTATAAACATGGTGGGTGTCCTATAACTGGCATGCTTCAACAGCATTCTATACGTGTT…
M95169	Beaudette	USA	1937	GI-1	M95169_Beaudette_USA_1937_GI-1	ATGTTGGTAACACCTCTTTTACTAGTGACTCTTTTGTGTGCACTATGTAGTGCTGTTTTGTATGACAGTAGTTCTTACGTTTACTACTACCAAAGTGCCTTCAGACCACCTAGTGGTTGGCATTTACAAGGGGGTGCTTATGCGGTAGTTAACATTTCTAGCGAATTTAATAATGCAGGCTCTTCATCAGGGTGTACTGTTGGTATTATTCATGGTGGTCGTGTTGTTAATGCTTCTTCTATAGCTATGACGGCACCGTCATCAGGTATGGCTTGGTCTAGCAGTCAGTTTTGTACTGCACACTGTAATTTTTCAGATACTACAGTGTTTGTTACACATTGTTATAAACATGGTGGGTGTCCTTTAACTGGCATGCTTCAACAGAATCTTATACGTGTT…
AY561711	M41	USA	1941	GI-1	AY561711_M41_USA_1941_GI-1	ATGTTGGTAACACCTCTTTTACTAGTGACTCTTTTGTGTGTACTATGTAGTGCTGCTTTGTATGACAGTAGTTCTTACGTTTACTACTACCAAAGTGCCTTTAGACCACCTAATGGTTGGCATTTACACGGGGGTGCTTATGCGGTAGTTAATATTTTTAGCGAATCTAATAATGCAGGCTCTTCACCTGGGTGTATTGTTGGTACTATTCATGGTGGTCGTGTTGTTAATGCTTCTTCTATAGCTATGACGGCACCGTCATCAGGTATGGCTTTGTCTAGCAGTCAGTTTTGTACTGCACACTGTAACTTTTCAGATACTACAGTGTTTGTTACACATTGTTATAAATATGATGGGTGTCCTATAACTGGCATGCTTCAAAAGAATTTTTTACGTGTT…
KF411040	CK/CH/LLN/111169	China	2011	GI-1	KF411040_CK/CH/LLN/111169_China_2011_GI-1	ATGTTGGTAACACCTCTTTTATTAGTGACTCTTTTGTTTGCACTATGTAGTGCTGCTTTGTATGACAATAGTTCTTACGTTTACTACTACCAAAGTGCCTTTAGACCACCTAATGGTTGGCATTTACACGGGGGTGCTTATGCGGTAGTTAATACTTCTATAGAATCTAATAATTTAAGAGAGTGTATTGTTGGTATTATTGGTGGTGATCGTGTTGTTAATGCTTCTTCTATAGCTATGACGGCACCGCAACCAGGTATGGATTGGTCTAGCAGACAGTTTTGTACTGCACACTGTAACTTTTCAGATATTACAGTGTTTGTTACACATTGTTATAAACATAATGGGTGTCCTATAACTGGCTCCATTCCACAGCATTCTATACGTGTTTCTGCTATG…
KJ200289	ckZA/6743b/11	South Africa	2011	GI-1	KJ200289_ckZA/6743b/11_SouthAfrica_2011_GI-1	ATGTTGGTAACACCTCTTTTACTAGTGACTCTTTTGTGTGCACTATGTAGAGCTGCTTTGTATGACAGTAGTTCTTACGTGTACTACTACCAAAGTGCCTTCAGACCACCTGATGGTTGGCATTTACATGGGGGTGCGTATGCGGTTGTTAATATTTCTAGTGAATCTAATAATGCAGGCTCTTCATCTGGGTGTACTGTTGGTATTATTCATGGTGGTCGTGTTGTTAATGCTTCTTCTATAGCTATGACGGCACCGTCATCAGGTATGGCTTGGTCTAGCAGTCAGTTTTGTACTGCATACTGTAACTTTTCAGATACTACAGTGTTTGTTACACATTGTTACACACATGTTGGGTGTCCTATAACTGGCATGCTTCAACAGCATTCTATACGTGTT…
KF809793	IBV438	India	2012	GI-1	KF809793_IBV438_India_2012_GI-1	ATGTTGGTAACACCTCTTTTACTAGTGACTCTTTTGTGTGCACTATGTAGTGCTGCTTTGTATGACAGTAGTTCTTACGTGTACTACTACCAAAGTGCCTTCAGACCACCTGATGGTTGGCATTTACATGGGGGTGCGTATGCGGTTGTTAATATTTCTAGTGAATCTAATAATGCAGGCTCTTCATCTGGGTGTACTGTTGGTATTATTCATGGTGGTCGTGTTGTTAATGCTTCTTCTATAGCTATGACGGCACCGTCATCAGGTATGGCTTGGTCTAGCAGTCAGTTTTGTACTGCATACTGTAACTTTTCAGATACTACAGTGTTTGTTACACATTGTTATAAACATGATGGGTGTCCTATAACTGGCATGCTTCAACAGCATTCTATACGTGTT…
GU393336	Holte	USA	1954	GI-2	GU393336_Holte_USA_1954_GI-2	ATGTTGGAGAAGTCACTGTTGCTAGCGACCATTTTGTGTGCACTATGTAGTGCTAATTTATATGATAGTGATACTTACGTTTACTACTACCAAAGCCAATACAGGCCACCTAATGGTTGGCATTTACATGGAGGTGCTTATGCAGTAGTTAATGTTTTTAATGAATTTAATAATGCTGATGGGCCCACCTGCAGGGCTGGTGCAATTTTTTGGAGTAAAAATTTTAGTGCTTCATCCGTTGCGATGACTGCACCAGCTAATGGTTTGCAATGGTCTACTAGTCAATTCTGTACAGCCCACTGTAATTTTACTGATATTACAGTGTTTGTTACACATTGTTTTAAGTTTGGAGTAAATGAATGTCCTCTAACAGGCCTTATTCCATCTGGTTACATTCGC…
GU361608	Iowa609	USA	1956	GI-2	GU361608_Iowa609_USA_1956_GI-2	ATGTTGGAGAAGTCACTGTTGCTAGCGACCATTTTGTGTGTCCTATGTAGTGCTAATTTATATGATAGTGATACTTACGTTTACTACTACCAAAGCCAATACAGGCCACCTAATGGTTGGCATTTACATGGAGGTGCTTATGCAGTAGTTAATGTTTTTAATGAATTTAATAATGCTGATGGGCCCACCTGCAGGGCTGGTGCAATTTTTTGGAGTAAAAATTTTAGTGCTTCATCCGTTGCGATGACTGCACCAGCTAATGGTTTGCAATGGTCTACTAGTCAATTCTGTACAGCCCACTGTAATTTTACTGATATTACAGTGTTTGTTACACATTGTTTTAAGTTTGGAGTAAATGAATGTCCTCTAACAGGCCTTATTCCATCTGGTTACATTCGC…
GU393337	Iowa97	USA	1956	GI-2	GU393337_Iowa97_USA_1956_GI-2	ATGTTGGAGAAGTCACTGTTGCTAGCGACCATTTTGTGTGTCCTATGTAGTGCTAATTTATATGATAGTGATACTTACGTTTACTACTACCAAAGCCAATACAGGCCACCTAATGGTTGGCATTTACATGGAGGTGCTTATGCAGTAGTTAATGTTTTTAATGAATTTAATAATGCTGATGGGCCCACCTGCAGGGCTGGTGCAATTTTTTGGAGTAAAAATTTTAGTGCTTCATCCGTTGCGATGACTGCACCAGCTAATGGTTTGCAATGGTCTACTAGTCAATTCTGTACAGCCCACTGTAATTTTACTGATATTACAGTGTTTGTTACACATTGTTTTAAGTTTGGAGTAAATGAATGTCCTCTAACAGGCCTTATTCCATCTGGTTACATTCGC…
DQ070840	SDW	China	2004-2006	GI-2	DQ070840_SDW_China_2004-2006_GI-2	ATGTTGGAGAAGTCACTGTTGCTAGCGACCATTTTGTGTGCACTATGTAGTGCTAATTTATATGATAGTGATACCTACGTTTGCTACTACCAAAGCCAATACAGGCCACCTAATGGTTGGCATTTACATGGAGGTGCTTATGCAGTAGTTAATGTTTTTAATGAATTTAATAATGCTGATGGGCCCACCTGCAGGGCTGGTGCAATTTTTTGGAGTAAAAATTTTAGTGCTTCATCCGTTGCGATGACTGCACCAGCTAATGGTTTGCAATGGTCTACTAGTCAATTCTGTACAGCCCACTGTAATTTTACTGATATTACAGTGTTTGTTACACATTGTTTTAAGTCTGGAGTAAATGAATGTCCTCTAACAGGCCGTATTCCATCTGGTTACATTCGC…
GQ844988	Guangzhou-06	China	2006	GI-2	GQ844988_Guangzhou-06_China_2006_GI-2	ATGTTGGAGAAGTCACTGTTGCTAGCGACCATTTTGTGTGCACTATGTAGTGCTAATTTATATGATAGTGATACCTACGTTTGCTACTACCAAAGCCAATACAGGCCACCTAATGGTTGGCATTTACATGGAGGTGCTTATGCAGTAGTTAATGTTTTTAATGAATTTAATAATGCTGATGGGCCCACCTGCAGGGCTGGTGCAATTTTTTGGAGTAAAAATTTTAGTGCTTCATCCGTTGCGATGACTGCACCAGCTAATGGTTTGCAATGGTCTACTAGTCAATTCTGTACAGCCCACTGTAATTTTACTGATATTACAGTGTTTGTTACACATTGTTTTAAGTCTGGTGAATGTCCTCTAACAGGCCGTATTCCATCTGGTTACATTCGCGTTTCA…
L14069	Gray	USA	1960	GI-3	L14069_Gray_USA_1960_GI-3	ATGTCGGTACGACCTCTTTTGCTAGTGACGTGTTTGTTAGCACTAGGTAGTGCTAGTTTGCTTAATAATGATTCTTATGTGTACTACTACCAAAGCGCCTTCAGACCACCTAATGGTTGGCATTTACATGGAGGGGCTTATAAAGTAGTTAATGTTTCTGAGGAATATAATAATGCACCTGGCAATTCTGGTTGTGTGGCTGGTGCCATTTTTTGGAGCAAGAATTTTAGTGCTGCTTCTGTAGCCATGATTGCACCACATAGTGGTATGTCGTGGTCTGTCCAGCAATTTTGCACGGCTCACTGTAATTTTACTCATTTTACAGTGTTTGTTACACATTGTTTTAAGGTAGGAGCTGGTCTTTGTCCTTTAACAGGTCCCCTTTTACAAGGCCAAATC…
L14070	JMK	USA	1964	GI-3	L14070_JMK_USA_1964_GI-3	ATGTCGGTACGACCTCTTTTGCTAGTGACGTGTTTGTTAGCACTAGGTAGTGCTAGTTTGCTTAATAATGATTCTTATGTGTACTACTACCAAAGCGCCTTCAGACCACCTAATGGTTGGCACTTACATGGAGGGGCTTATAAAGTAGTTAATGTTTCTGAGGAATATAATAATGCACCTGGCAATTCTGGTTGTGTGGCTGGTGCCATTTTTTGGAGCAAGAATCTTAGTGCTGCTTCTGTAGCCATGATTGCACCACATAGTGGTATGTCGTGGTCTGTCCAGCAATTTTGCACGGCTCACTGTAATTTTACTCATTTTACAGTGTTTGTTACACATTGTTTTAAGGCAGGAGCTGGTCTTTGTCCTTTAACAGGTCTCATTCCAAAAGGCCAAATC…
AF352831	BL-56	Mexico	1996	GI-3	AF352831_BL-56_Mexico_1996_GI-3	ATGTTGGCAACACCTCTTTTACTAGTGACTCTTTTGTGTGCACTATGTAGTGCTACTTTGTATGACAATTCTTACGTGTACTACTATCAAAGCGCTTTCAGGCCATTTGGTGGTTGGCACTTACACGGAGGGGCTTATAAAGTAGTTAATGTTTCTAATGAAACTAATGCCCCCGGCTCTACTTGCATAGCTGGTGCCATTGGTTTTAGCAAGAATCTTAGTGCTGCTTCTGTAGCCATGACTGCACCACATAGTGGTATGTCGTGGTCTGTTCAGCAATTTTGCACGGCTCACTGTAATTTTACTCATTTTACAGTGTTTGTTACACATTGTTATAGGTTAGGAGCTGATTACTGTCCTTTAACAGGTCTTATTCCACGTGGCCTTACTAGATGGTCT…
AY789947	PA/5344/98	USA	1998	GI-3	AY789947_PA/5344/98_USA_1998_GI-3	ATGTTGGTAACACCTCTTTTACTAGTGACTCTTTTGTTTGCACTATGTAGTGCTGCTTTGTATGACAATAGTTCTTACGTTTACTACTACCAAAGTGCCTTCAGACCACCTAATGGCTGGCATTTACATGGAGGTGCTTATGAAGTGATTAACACTACTGAGGAATTTAATAATGCAGGTTCAAATTCTGAATGTACTGCTGGTGCTATTTCTTGGAGTAAGAATTTTTCTGCTGCTTCTGTAGCCATGACTGCACCACATAATGGTATGTCGTGGTCTGTTCAGCAATTTTGCACGGCGCACTGTAATTTTACTTATTTTACAGTGTTTGTTACACATTGTTATAAGAACCGAGCTGGTGTGTGTCCTTTAACAGGTATGATTCCACAAGGCCAAATC…
AF520606	IA/10623/99	USA	1999	GI-3	AF520606_IA/10623/99_USA_1999_GI-3	ATGTTGGTGAAGTCACTGTTTCTAGTGACCATTTTGTTTGCACTATGTAGTGCTAATTTATATGACAATGAATCTTTTGTGTACTATTACCAAAGTGCCTTCAGACCACCTAATGGCTGGCATTTACATGGAGGTGCTTATGAAGTGATTAACACTACTGAGGAATTTAATAATGCAGGTTCAAATTCTGGATGTACTGCTGGTGCTATTTCTTGGAGTAAGAACTTTTCTGCTGCTTCTGTAGCCATGACTGCACCACATAGTGGTATGTCGTGGTCTGTTCAGCAATTTTGCACGGCGCACTGTAATTTTACTTATTTTACAGTGTTTGTTACACATTGTTATAAGAACGGAGCTGGTGTGTGTCCTTTAACAGGTAAGATTCCACAAGGCCAAATC…
GQ229245	3381/06	Taiwan	2006	GI-3	GQ229245_3381/06_Taiwan_2006_GI-3	ATGTCGGTACGACCTCTTTTGCTAGTGACGTGTTTGTTATCACTAGGTAGTGCTAGTGTGCTTAATAATGATTCTTATGTGTACTACTACCAAAGCGCCTTCAGACCACCTAATGGTTGGCACTTACATGGAGGTGCTTATAAAGTAGTTAATGTTTCTGAGGAATATAATAATGCACCTGGCAATTCTGGTTGTGTTGCTGGTGCCATTTTTTGGAGCAAGAATTTTAGTGCTGCTTCTGTAGCCATGACTGCACCACATAGTGGTATGTCGTGGTCTGTTAAGCAATTTTGCACGGCTCACTGTAATTTTACTCATTTTACAGTGTTTGTCACACATTGTTATATGACAGGAGCTGGTCTTTGTCCTTTAGTAGGTTTCCTTCCAAAAGGCCAAATC…
L18988	Holte	USA	1962	GI-4	L18988_Holte_USA_1962_GI-4	ATGTTGGTGAAGTCACTGTTTGTAGTGACCTTTTTGTTTGCACTATGTAGTGCTAATTTGTATGATAATAATTCTTATGTTTACTACTATCAAAGTGCTTTCAGGCCTAGTACGGGTTGGCACTTACATGGGGGTGCTTATGCAGTAGTTAATGTTTTTCAGGAATACAATAATGCAGGTACAGCTGCACAGTGCTCTATTGGTACAATTGGTTGGAGTAAGAACTTTTCTGCTTCTTCTGTGTCTATGACAGCACCATTACCTGGTATGTCTTGGTCTGCTCACAAATTTTGCACGGCTCATTGTAATTTCACTGATATTACAGTGTTTGTTACACACTGCTTTAAGCACGACGGCTGTCCCTTAACAGGTTTAATTGAAAAAGGTCATCTTCGTATT…
KC577394	56GX-98I	China	1998	GI-4	KC577394_56GX-98I_China_1998_GI-4	ATGTTGGAGAAGTCACTGTTTGTAGTGACCTTTTTGTTTGCACTATGTAGTGCTAATTTGTATGATAATAATTCTTATGTTTACTACTATCAAAGTGCTTTCAGGCCTAGTACGGGTTGGCACTTACATGGGGGTGCTTATGCAGTAGTTAATGTTTTTCAGGAATACAATAATGCAGGTACAGCTGCACAGTGCTCTATTGGTACAATTGGTTGGAGTAAGAACTTTTCTGCTTCTTCTGTGTCTATGACAGCACCATTACCTGGTATGTCTTGGTCTGCTGACAAATTTTGCACGGCTCATTGTAATTTCACTGATATTACAGTGTTTGTTACACACTGCTTTAAGCACGACGGCTGTCCCTTAACAGGTTTAATTGAAAAAGGTCATCTTCGTATT…
AY251816	GX2-98	China	nd	GI-4	AY251816_GX2-98_China_GI-4	ATGTTGGAGAAGTCACTGTTTGTAGTGACCTTTTTGTTTGCACTATGTAGTGCTAATTTGTATGATAATAATTCTTATGTTTACTACTATCAAAGTGCTTTCAGGCCTAGTACGGGTTGGCACTTACATGGGGGTGCTTATGCAGTAGTTAATGTTTTTCAGGAATACAATAATGCAGGTACAGCTGCACAGTGCTCTATTGGTACAATTGGTTGGAGTAAGAACTTTTCTGCTTCTTCTGTGTCTATGACAGCACCATTACCTGGTATGTCTTGGTCTGCTGACAAATTTTGCACGGCTCATTGTAATTTCACTGATATTACAGTGTTTGTTACACACTGCTTTAAGCACGACGGCTGTCCCTTAACAGGTTTAATTGAAAAAGGTCATCTTCGTATT…
U29453	N3/62	Australia	1962	GI-5	U29453_N3/62_Australia_1962_GI-5	ATGTTGGTGAAGTCACTGTTTATAGTGACTCTTTTGTTTGCACTATGTAGTGCTAATTTGTATGATAATGATACTTATGTCTACTACTACCAAAGTGCCTTCAGACCATCACGTGGTTGGCATTTACATGGGGGTGCTTACGCAGTAGTTAATACTTCTATAGAAACCAATAATGCAGGTTCTAACCATGAATGTACTGCTGGTGCTATTGCTTGGAGTAAGAATTTTTCTGCAGCTTCTGTAGCTATGACAGCACCGCTTGATGGCATGTCATGGTCTGCTTCGCAATTTTGTACAGCCCACTGTAATTTTTCAAACATTGTAGTCTTTGTTACACATTGTTTTAAGAATAGAGCTGCTTCTTGTCCTTTAACAGGTTTAATTCAACAGGGTTATATT…
U29522	N1/62	Australia	1962	GI-5	U29522_N1/62_Australia_1962_GI-5	ATGTTGGTGAAGTCACTGTTTATAGTGACTCTTTTGTTTGCACTATGTAGTGCTAATTTGTATGATAATGGTAATTACGTTTACTACTACCAAAGTGCCTTCAGACCATCAGGTGGTTGGCATTTACATGGAGGTGCTTATGCAGTAGTAAATGTTTCGCAAGAAACCAGTAATGCAGGAGGCTCTTCTCAATGCATAACTGGTGCTATACATTGGAGTAAGAATTTTAGTGCTTCTTCTGTAGCTATGACAGCACCGTCTAACGGTATGGAATGGTCAAGTTCGCAATTTTGTACGGCTCACTGCAATTTTTCAAACATTGTAGTCTTTGTTACACATTGTTTTAAGAGCGGAGCTGGTTTTTGTCCTTTAACAGGTTTAATTCCAAAGGGTTATATT…
AY775551	HN99	China	1999	GI-5	AY775551_HN99_China_1999_GI-5	ATGTTGGTGAAGTCACTGTTTATAGTGACTCTTTTGTTTGCACTATGTAGTGCTAATTTGTATGATAATGGTAATTACGTTTACTACTACCAAAGTGCCTTCAGACCATCAGGTGGTTGGCATTTACATGGAGGTGCTTATGCAGTAGTAAATGTTTCGCAAGAAACCAGTAATGCAGGAAGCTCTTCTCAATGCATAACTGGTGCTATACATTGGAGTAAGAATTTTAGTGCTTCTTCTGTAGCTATGTCAGCACCGTCTAACGGTATGGAATGGTCAAGTTCGCAATTTTGTACGGCTCACTGCAATTTTTCAAACATTGTAGTCTTTGTTACACATTGTTTTAAGAGCGGAGCTGGTTTTTGTCCTTTAACAGGTTTAATTCCAAAGGGTTATATT…
DQ490215	V2-02	Australia	2002	GI-5	DQ490215_V2-02_Australia_2002_GI-5	ATGTTGGTGAAGTCACTGTTTATAGTGACTCTTTCGTTTGCACTATGTAGTGCTAATTTGTATGATGAGGGTAATTACGTTTACTACTACCAAAGTGCCCTCAGACCATCAGGTGGTTGGCATTTACATGGAGGTGCTTATGCAGTAGTAAATGTTTCGCAAGAAACCAATAATGCAGGCAGCTCTTCTCAATGCATAGCTGGTGCTATACATTGGAGTAAGAATTTTAGTGCTTCTTCTGTAGCTATGACAGCACCGTCTAACGGTATGGAATGGTCAAGTTCGCAATTTTGTACGGCTCACTGCAATTTTTCAGACATTGTAGTCTTTGTTACACATTGTTTTAAGAACGGAGTTGATTTTTGTCCTTTAACAGGTTTAATTCCACAGGGTTATATT…
AY839140	JAAS-vaccinestrain	China	nd	GI-5	AY839140_JAAS-vaccinestrain_China_GI-5	ATGTTGGTGAAGTCACTGTTTATAGTGACTCTTTTGTTTGCACTATGTAGTGCTAATTTGTATGATAATGGTAATTACGTTTACTACTACCAAAGTGCCTTCAGACCATCAGGTGGTTGGCATTTACATGGAGGTGCTTATGCAGTAGTAAATGTTTCGCAAGAAACCAGTAATGCAGGAAGCTCTTCTCAATGCATAACTGGTGCTATACATTGGAGTAAGAATTTTAGTGCTTCTTCTGTAGCTATGACAGCACCGTCTAACGGTATGGAATGGTCAAGTTCGCAATTTTGTACGGCTCACTGCAATTTTTCAAACATTGTAGTCTTTGTTACACATTGTTTTAAGAGCGGAGCTGGTTTTTGTCCTTTAACAGGTTTAATTCCAAAGGGTTATATT…
DQ490205	Armidale-vaccinestrain	Australia	nd	GI-5	DQ490205_Armidale-vaccinestrain_Australia_GI-5	ATGTTGGTGAAGTCACTGTTTATAGTGACTCTTTCGTCTGCACTATGTAGTGCTAATTTGTATGATGAGGGTAATTACGTTTACTACTACCAAAGTGCCTTCAGACCATCAGGTGGTTGGCATTTACATGGAGGTGCTTATGCAGTAGTAAATGTTTCGCAAGAAACCAATAATGCAGGCAGCTCTTCTCAATGCATAGCTGGTGCTATACATTGGAGTAAGAATTTTAGTGCTTCTTCTGTAGCTATGACAGCACCGTCTAACGGTATGGAATGGTCAAGTTCGCAATTTTGTACGGCTCACTGCAATTTTTCAGACATTGTAGTCTTTGTTACACATTGTTTTAAGAAAGGAGTTGATTTTTGTCCTTTAACAGGTTTAATTCCACAGGGTTATATT…
U29519	VicS	Australia	1962	GI-6	U29519_VicS_Australia_GI-6	ATGTTGGAACGACCGCTTTTATTAGTGACTCTTTTGTGTGCACTATGTAGTGCCAATTTGTTTGATAATCGTTCTTATGTTTACTACTACCAAAGTGCCTTCAGACCTAGTTATGGTTGGCATTTACATGGAGGTGCTTATGCAGTAGTAAATGTTACTGAAGAACCAAATAATGCAGGTGGTGCAGAGGAGTGTACAGCCGGAGCTATTTCTTGGAGTAAAAATTTCAGTGCTGCTTCTGTAGCTATGACAGCACCACCTGCCGGTATGCGGTGGTCTACCTCTGAATTTTGCACGGCTCACTGTAATTTTACTGATTTTACAGTGTTTGTTACACATTGTTTTAAACGTGATGCCTGTCCTTTAACAGGTTTTATTGAAAAAGGTTACATTCGTATT…
U29523	N2/75	Australia	1975	GI-6	U29523_N2/75_Australia_1975_GI-6	ATGTTGGTGAAGTCACTGTTTATAGTGACTCTTTTGTCTGCACTATGTAGTGCTAATTTGTATGATAATGGTACTTATGTTTACTACTACCAAAGTGCCTTTAGACCTTCTTTTGGTTGGCATTTACATGGAGGCGCTTATGCAGTAGTTAATGTGACTACAGAATTTAATAATGCAGGCAGCGCACAGTCCTGTACTGCTGGTGCTATTGGTTGGAGTAAGAATTTTAGTGCTGCTTCTGTAGCTATGACAGCACCGCCTGCCGGTATGTCTTGGTCTACTAATGCATTCTGCACAGCTCACTGTAATTTTACTGATCTTGTAGTGTTTGTTACACATTGTTATAAAGATGGTAGTGGTTTTTGTCCTTTAACGGGTAAGATTCCACAAGGTTACATT…
AF151953	A	New Zealand	1970s	GI-6	AF151953_A_NewZealand_1970s_GI-6	ATGTTGGAACGACCGCTTTTATTAGTGACTCTTTTGTGTGCACTATGTAGTGCCAATTTGTTTGATAATCGTTCTTATGTTTACTACTACCAAAGTGCCTTCAGACCTAGTTATGGTTGGCATTTACATGGAGGTGCTTATGCAGTAGTAAATGTTACTGAAGAACCAAATAATGCAGGTGGTGCAGAGGAGTGTACAGCCGGAGCTATTTCTTGGAGTAAAAATTTCAGTGCTGCTTCTATAGCTATGACAGCACCACCTGCCGGTATGCGGTGGTCTACCTCTGCATTTTGCACGGCTCACTGTAATTTTACTGATTTTACAGTGTTTGTTACACATTGTTTTAAACGTGGTGCCTGTCCTTTAACAGGTTTTATTGAAAAAGGTTACATTCGTATT…
U29520	V5/90	Australia	1990	GI-6	U29520_V5/90_Australia_1990_GI-6	ATGTTGGAACGACCGCTTTTATTAGTGACTCTTTTGTGTGCACTATGTAGTGCCAATTTGTTTGATAATCGTTCTTATGTTTACTACTACCAAAGTGCCTTCAGACCTAGTTATGGTTGGCATTTATATGGAGGTGCTTATGCAGTAGTAAATGTTACTGAAGAACCAAATAATGCAGGTGGTGCAGAGCAGTGTACAGCCGGAGCTATTTCTTGGAGTAAAAATTTCAGTGCTGCTTCTGTAGCTATGACAGCACCACCTGCCGGTATGCGGTGGTCTACCTTTGAATTTTGCACGGCTCACTGTAATTTTACTGATTTTACAGTGTTTGTTACACATTGTTTTAAACGTGGTGCCTGTCCTTTAACAGGTTTTATTGAAAAAGGTTACATTCGTATT…
JQ250818	QS	China	2010	GI-6	JQ250818_QS_China_2010_GI-6	ATGTTGGAACGACCGCTTTTATTAGTGACTCTTTTGTGTGCACTATGTAGTGCCAATTTGTTTGATAATCGTTCTTATGTTTACTACTACCAAAGTGCCTTCAGACCTAGTTATGGTTGGCATTTACATGGAGGTGCTTATGCAGTAGTAAATGTTACTGAAGAACCAAATAATGCAGGTGGTGCAGAGGAGTGTACAGCCGGAGCTATTTCTTGGAGTAAAAATTTCAGTGCTGCTTCTGTAGCTATGACAGCACCACCTGCCGGTATGCGGTGGTCTACCTCTGAATTTTGCACGGCTCACTGTAATTTTACTGATTTTACAGTGTTTGTTACACATTGTTTTAAACGTGGTGCCTGTCCTTTAACAGGTTTTATTGAAAAAGGTTACATTCGTATT…
DQ515802	J9-vaccinestrain	China	nd	GI-6	DQ515802_J9-vaccinestrain_China_GI-6	ATGTTGGAACGACCGCTTTTATTAGTGACTCTTTTGTGTGCACTATGTAGTGCCAATTTGTTTGATAATCGTTCTTATGTTTACTACTACCAAAGTGCCTTCAGACCTAGTTATGGTTGGCATTTACATGGAGGTGCTTATGCAGTAGTAAATGTTACTGAAGAACCAAATAATGCAGGTGGTGCAGAGGAGTGTACAGCCGGAGCTATTTCTTGGAGTAAAAATTTCAGTGCTGCTTCTGTAGCTATGACAGCACCACCTGCCGGTATGCGGTGGTCTACCTCTGAATTTTGCACGGCTCACTGTAATTTTACTGATTTTACAGTGTTTGTTACACATTGTTTTAAACGTGGTGCCTGTCCTTTAACAGGTTTTATTGAAAAAGGTTACATTCGTATT…
AY606320	TP/64	Taiwan	1964	GI-7	AY606320_TP/64_Taiwan_1964_GI-7	ATGTCGGTGAAGTCACTGTTAGTAGTGACTCTTTTGTTTGCACTATGTAGTGCTAATTTATATGATAGCAATAGTTACGTTTATTACTATCAAAGTGCTTTTAGACCTCCAAATGGTTGGCATTTACATGGAGGCGCTTATGCAGTAGTTAATGTTTCTAAGGAAACTAACAATGCAGGTACTGCGCCTTTATGTATTGGTGGTAGTCTCCAAGGCGGCCGTGTAGTTAATGCTTCTTCTATAGCTATGACGGCACCGCCTGTTGGTATTTCTTGGTCTACATCACAATTTTGTACTGCACACTGCAATTTTTCGGAAATCACAGTGTTTGTTACACATTGTTATAATTCCACTCGAGGCGCTTGTCCTACGGGCTTTGTTCCACAGAATCATATACGT…
JQ764816	GX-G	China	1988	GI-7	JQ764816_GX-G_China_1988_GI-7	ATGCTGGTGAAGTCACTGTTTATAGTGACTCTTTTGTTTGCACTATGTAGTGCTAATTTATATGATACTGATAATTACGTTTACTACTATCAGAGTGCTTTTAGGCCTTCAGGTGGTTGGCATTTGCAGGGGGGCGCTTATGCAGTAGTTAATGTTTCTTCTGAAAATAACAATGCAGGTACAGCGCCTGTGTGTATAGGTGGTAGTCTCCAAGGCAGCCGTGTAGTTAATGCTTCTTCTATAGCTATGACTGCACCTGGTGACGGTATGACTTGGTCTACATCACAATTTTGTACTGCACACTGCAATTTTTCGCACGTTACAGTGTTTGTTACACATTGTTATAATTCATCGCAAGGCGCTTGTCCTACGGGTTTTGTTCCACAGAATTATATACGT…
AY606322	T07/02	Taiwan	2002	GI-7	AY606322_T07/02_Taiwan_2002_GI-7	ATGTTGGTGAAGTCACTGTTTTTAGTGACTCTTTTATTTGCACTATCTAGTGCTACTTTGTATGATAAAGATACGTACGTTTACTACTACCAGAGCGCCTTCAGACCGTCTACTGGTTGGCATTTACATGGTGGTGCTTATGCAGTAGTTAATGTTACTACTCGATATGCCAATGCAGGCAATGCGCCCGTCTGTATTGGTGGTAGTATTCAAGGTGGCTATGTGTTTAATGCTTCTTCTGTAGCTATGACAGCTCCGAATAATGGTATGACTTGGTCTACAGCACAATTTTGTACTGCACACTGCAATTTTTCGGAAGTTACAGTGTTTGTTACACATTGTTATAATTCAACTCAAGGCGCTTGTCCTACGGGCTTTGTTCCACGGAATCATATACGT…
GQ229232	3382/06	Taiwan	2006	GI-7	GQ229232_3382/06_Taiwan_2006_GI-7	ATGTTGGTGAAGTCACTGTTTTTAGTGACTCTTTTGTTTGCACTATCTAGTGCTACTTTGTATGATAGTGATACGTACGTTTACTACTACCAGAGCGCCTTCAGACCGCCTGATGGTTGGCATTTAAATGGTGGCGCTTATGCAGTAGTAAATGTTTCTTCACAAACTAACAATGCAGGTACAGCTTCAGAATGCACTGTTGGTATTATTAGCGGTGATACAGTTGTTAATGCCTCTTCTATAGCTATGACAGCACCTGTAGGTCAAGGTATGCAGTGGTCTAAGTTACAATTTTGTACTGCACACTGCAATTTTTCTGATTTTACAGTGCTTGTTACACATTGCTATGCTACGGGCACGGGTAAATGTCCTTTAACGGGCTTTATTTCACAAGGTCAC…
JQ739299	ck/CH/LHLJ/110664	China	2011	GI-7	JQ739299_ck/CH/LHLJ/110664_China_2011_GI-7	ATGTTGGTGAAGTCACTGTTTTTAGTGACTCTTTTGTTTGCACTATCTAGTGCTACTTTGTATGACAATGATACTTATGTTTATTACTATCAGAGCGCTTTTAGACCGCCAAATGGTTGGCATTTACATGGTGGTGCTTATGCAGTAGTCAATGTTACTACTCAATTTAATAATGCAGGCAATGCGCCTTTCTGTATTGGTGGTAGTATTCAAGGCGGCTATGTATTTAATGCTTCTTCTGTAGCTATGACCGCTCCGAATAATGGTATGACTTGGTCTACAGCACAATTTTGTACTGCACACTGCAATTTTTCGGACGTTACAGTGTTTGTTACACATTGTTTTAATGCAACTCGAGGCGCTTGTCCTACGGGCTTTGTTCCAAGGAATTATATACGT…
KC478591	SC1203	China	2012	GI-7	KC478591_SC1203_China_2012_GI-7	ATGTTGGTGAAGTCACTGTTTTTAGCGACTCTTTTGTTTGCACTATCTAGTGCTACTTTGTATGATAATGATACGTACGTTTACTACTACCAGAGCGCCTTCAGACCGTCTACTGGTTGGCATTTACATGGTGGCGCTTATGCAGTAGTAAATGTTTCTTCACAAACTAACAATGCAGGTAAAGCTTCAGAATGCACTGTTGGTATTATTAGTGGTGATACAGTTGTTAATGCCTCTTCTATAGCTATGACAGCACCTGTAGGTCAAGGTATGCAGTGGTCTAAGTCACAATTTTGTACTGCACACTGCAATTTTTCTGATTTTACAGTGTTTGTTACACATTGCTATGCCTCGGGCAGCGGTAAATGTCCTTTAACGGGCCTTATTCCACAAGGTCAT…
JQ964061	L165	USA	1965	GI-8	JQ964061_L165_USA_1965_GI-8	ATGTTGGTGAAGTCACTGTTTCTAGTGACCATTTTGTTTGCACTATGTAGTGCTAATTTATATGACAATGATTCTTATGTGTATTACTACCAGAGTGCTTTTAGGCCAGGACCTGGTTGGCATTTACATGGAGGGGCTTATAAAGTAGTTAATGTTTCTCAGGAACTTAATAATGCAGGTCATGCACAGTATTGTCGTGCTGGTGCTATCGGCTACAGTAAGAACTTTAGTGCTTCTTCTGTGGCGATGACTGCACCACTTAGTGGTATGTCATGGTCAACTAAACAATTTTGTACGGCTCACTGCAATTTTACCTATTTTACAGTGTTTGTTACACATTGTTTTAAGAGCAGTTCTCATGAGTGCCCTTTGACAGGTTTTATTCAATCAGGTTCTATC…
JQ964066	L613	USA	1965	GI-8	JQ964066_L613_USA_1965_GI-8	ATGTTGGTGAAGTCACTGTTTCTAGTGACCATTTTGTTTGCACTATGTAGTGCTAATTTATATGACAATGATTCTTATGTGTATTACTACCAGAGTGCTTTTAGGCCAGGACCTGGTTGGCATTTACATGGAGGGGCTTATAAAGTAGTTAATGTTTCTCAGGAACTTAATAATGCAGGTCATGCACAGGATTGTCGTGCTGGTGCTATCGGCTACAGTAAGAACTTTAGTGCTTCTTCTGTGGCGATGACTGCACCACTTAGTGGTATGTTGTGGTCAACTAAACAATTTTGTACGGCTCACTGCAATTTTACCTATTTTACAGTGTTTGTTACACATTGTTTTAAGCGCGGTTCTCATGATTGCCCTTTGACAGGTTTTATTCAATCAGGTTCTATC…
JQ964067	L718	USA	1966	GI-8	JQ964067_L718_USA_1966_GI-8	ATGTTGGTGAAGTCACTGTTTCTAGTGACCATTTTGTTTGCACTATGTAGTGCTAATTTATATGACAATGATTCTTATGTGTATTACTACCAGAGTGCTTTTAGGCCAGGACCTGGTTGGCATTTACATGGAGGGGCTTATAAAGTAGTTAATGTTTCTCAGGAACTTAATAATGCAGGTCATGCACAGTATTGTCGTGCTGGTGCTATCGGCTACAGTAAGAACTTTAGTGCTTCTTCTGTGGCGATGACTGCACCACTTAGTGGTATGTCGTGGTCAACTAAACAATTTTGTACGGCTCACTGCAATTTTACCTATTTTACAGTGTTTGTTACACATTGTTTTAAGAGCGGTTCTCATGATTGTCCTTTGACAGGTTTTATTCAATCAGGTTCTATC…
JQ964070	L905	USA	1966	GI-8	JQ964070_L905_USA_1966_GI-8	ATGTTGGTGAAGTCACTGTTTCTAGTGACCATTTTGTTTGCACTATGTAGTGCTAATTTATATGACAATGATTCTTATGTGTATTACTACCAGAGTGCTTTTAGGCCAGGACCTGGTTGGCATTTACATGGAGGGGCTTATAAAGTAGTTAATGTTTCTCAGGAACTTAATAATGCAGGTCATGCACAGGATTGTCGTGCTGGTGCTATCGGCTACAGTAAGAACTTTAGTGCTTCTTCTGTGGCGATGACTGCACCACTTAGTGGTATGTCGTGGTCAACTAAACAATTTTGTACGGCTCACTGCAATTTTACCTATTTTACAGTGTTTGTTACACATTGTTTTAAGAGAGGTTCTCATGATTGTCCTTTGACAGGTTTTATTCAATCAGGTTCTATC…
JQ964071	L919	USA	1966	GI-8	JQ964071_L919_USA_1966_GI-8	ATGTTGGTGAAGTCACTGTTTCTAGTGACCATTTTGTTTGCACTATGTAGTGCTAATTTATATGACAATGATTCTTATGTGTATTACTACCAGAGTGCTTTTAGGCCAGGACCTGGTTGGCATTTACATGGAGGGGCTTATAAAGTAGTTAATGTTTCTCAGGAACTTAATAATGCAGGTCATGCACAGAATTGTCGTGCTGGTGCTATCGGCTACAGTAAGAACTTTAGTGCTTCTTCTGTGGCGATGACTGCACCACTTAGTGGTATGTCGTGGTCAACTAAACAATTTTGTACGGCTCACTGCAATTTTACCTATTTTACAGTGTTTGTTACACATTGTTTTAAGAGCGGTTCTCATGATTGTCCTTTGACAGGTTTTATTCAATCAGGTTCTATC…
M99484	SE17	USA	1967	GI-8	M99484_SE17_USA_1967_GI-8	ATGTTGGTGAAGTCACTGTTTCTAGTGACCATTTTGTTTTCACTATGTAGTGCTAATTTATATGACAATGATTCTTATGTGTATTACTACCAGAGTGCTTTTAGGCCAGGACCTGGTTGGCATTTACATGGAGGGGCTTATAAAGTAGTTAATGTTTCTCAGGAACTTAATAATGCAGGTCATGCACAGGATTGTCGTGCTGGTGCTATCGGCTACAGTAAGAACTTTAGTGCTTCTTCTGTGGCGATGACTGCACCACTTAGTGGTATGTCGTGGTCAACTAAACAATTTAGTACGGCTCACTGCAATTTTACCTATTTTACAGTGTTTGTTACACATTGTTTTAAGAGCGGTTCTCATAATTGTCCTTTGACAGGTTTTATTCAATCAGGTTCTATT…
M99482	ARK99	USA	1973	GI-9	M99482_ARK99_USA_1973_GI-9	ATGTTGGTGAAGTCACTGTTTCTAGTGACCATTTTGTTTGCACTATGTAGTGCTAATTTATATGACAACGAATCTTTTGTGTATTACTACCAGAGTGCTTTTAGGCCAGGACATGGTTGGCATTTACATGGAGGTGCTTATGCAGTAGTTAATGTGTCTAGTGAAAATAATAATGCAGGTACTGCCCCAAGTTGCACTGCTGGTGCTATTGGCTACAGTAAGAATTTCAGTGCGGCCTCAGTAGCCATGACTGCACCACTAAGTGGTATGTCATGGTCTGCCTCATCTTTTTGTACAGCTCACTGTAATTTTACTTCTTATATAGTGTTTGTTACACATTGTTTTAAGAGCGGATCTAATAGTTGTCCTTTGACAGGTCTTATTCCAAGCGGTTATATT…
AF006624	ArkDPI	USA	1981	GI-9	AF006624_ArkDPI_USA_1981_GI-9	ATGTTGGTGAAGTCACTGTTTCTAGTGACCATTTTGTTTGCACTATGTAGTGCTAATTTATATGACAACGAATCTTTTGTGTATTACTACCAGAGTGCTTTTAGGCCAGGACATGGTTGGCATTTACATGGAGGTGCTTATGCAGTAGTTAATGTGTCTAGTGAAAATAATAATGCAGGTACTGCCCCAAGTTGCACTGCTGGTGCTATTGGCTACAGTAAGAATCTCAGTGCGGCCTCAGTAGCCATGACTGCACCACTAAGTGGTATGTCATGGTCTGCCAACTCTTTTTGTACAGCCCACTGTAATTTTACTTCTTATATAGTGTTTGTTACACATTGTTATAAGAGCGGATCTAATAGTTGTCCTTTGACAGGTCTTATTCCAAGCGGTTATATT…
KC577392	54HaN-95I	China	1995	GI-9	KC577392_54HaN-95I_China_1995_GI-9	ATGTTGGTGAAGTCACTGTTTCTAGTGACCATTTTGTTTGCACTATGTAGTGCTAATTTATATGACAACGAATCTTTTGTGTATTACTACCAGAGTGCTTTTAGGCCAGGACATGGTTGGCATTTACATGGAGGTGCTTATGCAGTAGTTAATGTGTCTAGTGAAAATAATAATGCAGGTACTGCCCCAAGTTGCACTGCTGGTGCTATTGGCTACAGTAAGAATCTCAGTGCGGCCTCAGTAGCCATGACTGCACCACTAAGTGGTATGTCATGGTCTGCCAACTCTTTTTGTACAGCCCACTGTAATTTTACTTCTTATATAGTGTTTGTTACACATTGTTATAAGAGCGGATCTAATAGTTGTCCTTTGACAGGTCTTATTCCAAGCGGTTATATT…
AF519573	IA/3589/98	USA	1998	GI-9	AF519573_IA/3589/98_USA_1998_GI-9	ATGTCGGTAATACGTCCTTTACTAGTGACTCTTTTGTTTGCACTATGTAGTGCTGTTTTGTATGACAATAATTCTTATGTGTACTACTACCAAAGTGCCTTTAGACCATCTAATGGTTGGCATTTACATGGAGGTGCTTATGCAGTAGTTAATGTGTCTAATGAAACCAATAATGCAGGTAGTGCTTCAACTTGCACTGCTGGTGCTATTGGCTACAGTAAGAATTTTAGTGCGGCCTCAATAGCCATGACTGCACCACCAAGTGGTATGAGTTGGTCTACCGCAGCCTTCTGCACGGCTCACTGCAATTTTACTAACATTGTAGTATTTGTTACACATTGCTATAAAAGTGGATCAGGTTCTTGTCCGTTAACAGGTCTTATTCAGTCAGGTTATATT…
DQ912831	CAL99	USA	1999	GI-9	DQ912831_CAL99_USA_1999_GI-9	ATGTCGGTATTACTTCCTTTACTAGTGACTCTTTTGTTTGCACTATGTAGTGCTGTTTTGTATGACAATAATTCTTATGTGTACTACTACCAAAGTGCCTTTAGACCATCTAATGGTTGGCATTTACATGGAGGTGCTTATGCAGTAGTTAATGTGTCTAATGAATATAATAATGCAGGTAGTGCCTCAACTTGCACTGCTGGTGCTATTGGCTACAGTAAGAATTTTAGTGCGGCCTCAATAGCCATGACTGCACCACCAAGTGGTATGGCATGGTCTACTGCAGCCTTCTGTACGGCTCACTGTAATTTTACTAACATTGTAGTATTTGTTACACATTGTTATAAAAGTGGATCAGGTTCTTGTCCGTTAACAGGTTTCATTCAGTCAGGTTATATT…
JQ739363	ck/CH/LSD/110712	China	2011	GI-9	JQ739363_ck/CH/LSD/110712_China_2011_GI-9	ATGTTGGTGAAGTCACTGTTTCTAGTGACCATTTTGTTTGCACTATGTAGTGCTAATTTATATGACAACGAATCTTTTGTGTATTACTACCAGAGTGCTTTTAGGCCAGGACATGGTTGGCATTTACATGGAGGTGCTTATGCAGTAGTTAATGTGTCTAGTGAAAATAATAATGCAGGTACTGCCCCAAGTTGCACTGCTGGTGCTATTGGCTACAGTAAGAATCTCAGTGCGGCCTCAGTAGCCATGACTGCACCACTAAGTGGTATGTCATGGTCTGCCAACTCTTTTTGTACAGCCCACTGTAATTTTACTTCTTATATAGTGTTTGTTACACATTGTTATAAGAGCGGGTCTAATAGTTGTCCTTTGACAGGTCTTATTCCAAGCGGTTATATT…
AF151954	B	New Zealand	1970s	GI-10	AF151954_B_NewZealand_1970s_GI-10	ATGTTGGCGAAGTCACTGTTTATAGTGACTCTTTTGTTTGCACTATGCAGTGCTAATTTGTCTGATGATAATAATAAGTATGTTTACTACTACCAAAGCGCCTTCCGACCAGCTAATGGTTGGCATTTATATGGTGGTGCTTATGCAGTAGTAAACACTTCTATAGAATACAATAATTCAGGCAATGCAGGTGAATGCAAAGCTGGTGCTATCTATTGGAGTAAAAATTTTACTGCCGCTTCTGTAGCTATGACGGCACCTAGCAGTGGCATGCAGTGGTCTGTTAGGCAATTTTGTACGGCTCATTGTAATTTTACTGATGTTGTAGTGTTTGTTACACATTGTTATAAAAGCGGAATCGGTACATGTCCGTTAACAGGCATGATTGAACGGAATTAT…
AF151955	C	New Zealand	1970s	GI-10	AF151955_C_NewZealand_1970s_GI-10	ATGTTGGCGAAGTCACTGTTTATAGTGACTCTTTTGTTTGCACTATGCAGTGCTAATTTGTTTGATGATAATGATAAGTATGTTTACTACTACCAAAGTGCCTTCAGACCACCTAATGGTTGGCATGTACATGGTGGTGCTTATGCAGTAGTAAACACTTTTAAAGAATACAATAATGCAGGCAGTGCAAGTTCATGCACAGCTGGTGCTATCTATTGGAGTAAAAATTTTACTGCTGCTTCTGTAGCTATGACGGCACCTAGCAGTGGCATGCAGTGGTCTGTTGGGCAATTTTGTACGGCTCATTGTAATTTTACTGATGTTGTAGTGTTTGTTACACATTGTTATATGCGTGGACGTGGTAGCTGTCCGTTAACAGGCATGATTGCACAGCATCAT…
AF151956	D	New Zealand	1970s	GI-10	AF151956_D_NewZealand_1970s_GI-10	ATGTTGGCGAAGTCACTGTTTATAGTGACTCTTTTGTTTGCACTATGCAGTGCTAATTTGTTTGATGATAATGGTAAGTATGTTTACTACTACCAAAGTGCCTTCAGACCACCTAATGGTTGGCATGTACATGGTGGTGCTTATGCAGTAGTAAACACTTCTAAAGAATACAATAATGCAGGCAGTGCAAGGTCATGCACAGCTGGTGTTATCTATTGGAGTAAAAATTTTACTGCTGCTTCTGTAGCTATGACGGCACCTAGCAGTGGCATGCAGTGGTCTGTTGGGCAATTTTGTACGGCTCATTGTAATTTTACTGATGTTGTAGTGTTTGTTACACATTGTTATACGTATGGACATGGTAGCTGTCCGTTAACAGGCATGATTGCACAGCATCAT…
AF151958	K43	New Zealand	2000s	GI-10	AF151958_K43_NewZealand_2000s_GI-10	ATGTTGGCGAAGTCACTGTTTATAGTGACTCTTTTGTTTGCACTATGCAGTGCTAATTTGTTTGATGATAATGATAAGTATGTTTACTACTACCAAAGTGCCTTCAGACCACCTAATGGTTGGCATGTACATGGTGGTGCTTATGCAGTAGTAAACACTTTTAAAGAATACAATAATGCAGGCAGTGCAAGTTCATGCACAGCTGGTGCTATCTATTGGAGTAAAAATTTTACTGCTGCTTCTGTAGCTATGACGGCACCTAGCAGTGGCATGCAGTGGTCTGTTGGGCAATTTTGTACGGCTCATTGTAATTTTACTGATGTTGTAGTGTTTGTTACACATTGTTATATGCTTGGACGTGGTAGCTGTCCGTTAACAGGCATGATTGCACAGCATCAT…
AF151959	K87	New Zealand	2000s	GI-10	AF151959_K87_NewZealand_2000s_GI-10	ATGTTGGCGAAATCACTGTTTATAGTGACTCTTTTGTTTGCACTATGCAGTGCTAATTTGTTTGATGATAATGATAAGTATGTTTACTACTACCAAAGTGCCTTCAGACCACCTAATGGTTGGCATGTACATGGTGGTGCTTATGCAGTAGTAAACACTTTTAAAGAATACAATAATGCAGGCAGTGCAAGTTCATGCACAGCTGGTGCTATCTATTGGAGTAAAAATTTTACTGCTGCTTCTGTAGCTATGACGGCACCTAGCAGTGGCATGCAGTGGTCTGTTGGGCAATTTTGTACGGCTCATTGTAATTTTACTGATGTTGTAGTGTTTGTTACACATTGTTATATGCTTGGACGTGGTAGCTGTCCGTTAACAGGCATGATTGCACAGCATCAT…
AF151960	T6	New Zealand	2000s	GI-10	AF151960_T6_NewZealand_2000s_GI-10	ATGTTGGCGAAGTCACTGTTTATAGTGACTCTTTTGTTTGCACTATGCAGTGCTAATTTGTTTGATGATAATGGTAAGTATGTTTACTACTACCAAAGTGCCTTCAGACCACCTAATGGTTGGCATGTACATGGTGGTGCTTATGCAGTAGTAAACACTTCTAAAGAATACAATAATGCAGGCAGTGCAAGGTCATGCACAGCTGGTGTTATCTATTGGAGTAAAAATTTTACTGCTGCTTCTGTAGCTATGACGGCACCTAGCAGTGGCATGCAGTGGTCTGTTGGGCAATTTTGTACAGCTCATTGTAATTTTACTGATGTTGTAGTGTTTGTTACACATTGTTATACGTATGGACATGGTAGCTGTCCGTTAACAGGCATGATTGCACAGCATCAT…
JX182775	UFMG/G	Brazil	1975	GI-11	JX182775_UFMG/G_Brazil_1975_GI-11	ATGTGGGTAATACCACCTTTATTAGTGACTCTTTTGTTTGCGCTAAGTAGTGCTGTGTTGTATCATGACGATAATTACGTTTACTACTACCAAAGTGCCTTCAGGCCTAATACTGGCTGGCATTTACATGGAGGAGCTTACGCAGTAGTCAATGTTTCTTCAGAATACAATAATGCAGGTAGTTCTACTACTTGTACTGCTGGCGCTATTTATTGGAGTAAGAATTTTACTGCATCTTCAGTAGCTATGACAGCACCCTCAGGTGGTATGCAATGGTCCACCTCGCAATTTTGTACGGCCCATTGTAATTTTAGTGATATTGTTGTATTTGTTACACATTGTTATAAAAGTGGTTCTGATGCATGCCCTCTAACAGGTCTCATTCCACAGAACTATATT…
JX182785	UFMG/297	Brazil	1983	GI-11	JX182785_UFMG/297_Brazil_1983_GI-11	ACTCTTTTGTGTGTGCTATGTAGTGCTTCTTTGTATGATAATAGTTTTGTGTATTACTACCAGAGTGCATTTAGGCCATCAACAGGTTGGCATTTACATGGGGGTGCTTATGCAGTGGTTAATGTTTCTCAAGAATACAATAATGCAGGTTCATCTCAAGCGTGTACAGCTGGCGCTATCTATTGGAGTAAGAATTTTAGTGCTTCTTCAGTAGCTATGACAGCACCCGCAGGTGGTATGCAATGGTCCACCTCACAATTTTGTACTGCCCATTGTAATTTTAGTGATATTGTTGTATTTGTTACACATTGTTATAAAAGTGGTTCTACTGAATGCCCTCTAACAGGCCTCATTCCACAGAACCATATTCGTATTTCTGCTATGAAAAAAGGAAATACT…
JX182787	UFMG/283	Brazil	1983	GI-11	JX182787_UFMG/283_Brazil_1983_GI-11	TGTTGGCCAAATTTTCCTTACTAGTGACTCTTTTGTGTGTGCTATGTAGTGCTTCTTTGTATGATAATAGTTTTGTGTATTACTACCAGAGTGCATTTAGGCCATCAACAGGTTGGCATTTACATGGGGGTGCTTATGCAGTGGTTAATGTTTCTCAAGAATACAATAATGCAGGTTCATCTCAAGCGTGTACAGCTGGCGCTATCTATTGGAGTAAGAATTTTAGTGCTTCTTCAGTAGCTATGACAGCACCCGCAGGTGGTATGCAATGGTCCACCTCACAATTTTGTACTGCCCATTGTAATTTTAGTGATATTGTTGTATTTGTTACACATTGTTATAAAAGTGGTTCTACTGAATGCCCTCTAACAGGCCTCATTCCACAGAACCATATTCGTA…
GU393339	IBV/Brasil/351/1984	Brazil	1984	GI-11	GU393339_IBV/Brasil/351/1984_Brazil_1984_GI-11	CATTTATTAAGTGTGGTAAGTTGCTGGTTACAGATGTGGGTAATACCACCTTTATTAGTGACTCTTTTGTTTGCGCTAAGTAGTGCTGTGTTGTATCATGACGATAATTACGTTTACTACTACCAAAGTGCCTTCAGGCCTAATACTGGCTGGCATTTACATGGAGGAGCTTACGCAGTAGTCAATGTTTCTTCAGAATACAATAATGCAGGTAGTTCTACTACTTGTACTGCTGGCGCTATTTATTGGAGTAAGAATTTTACTGCATCTTCAGTAGCTATGACAGCACCCTCAGGTGGTATGCAATGGTCCACCTCGCAATTTTGTACGGCCCATTGTAATTTTAGTGATATTGTTGTATTTGTTACACATTGTTATAAAAGTGGTTCTGATGCATGC…
JX182777	UFMG/12.2	Brazil	2008	GI-11	JX182777_UFMG/12.2_Brazil_2008_GI-11	ACTAGTGACTCTTTTGTGTGCACTATGTAGTGCATTTTTGTACAATAATGATAGCTATGTTTATTATTACCAAAGTGCTTTTAGACCATCTGATGGTTGGCATTTACATGGAGGTGCTTATGCAGTAGTTAACGTTTCTCAAGAAATAAATAATGCAGGTTCTTCCTCATCTTGTACAGCTGGCGCTATCTATTGGAGTAAAAATTTTAGTGCGTCTTCAGTAGCTATGACAGCACCTTTACAGGGTATGCAATGGTCCACTTCACAATTTTGTACAGCCCATTGTAATTTTACTGATATTGTTGTATTTGTTACTCATTGTTATAAAAGTGGTTCAACAGTATGCCCTTTAACAGGTCTCATTCCACAGAACCATATTCGTATTTCTGCTATGAAAGA…
JX182783	UFMG/1141	Brazil	2009	GI-11	JX182783_UFMG/1141_Brazil_2009_GI-11	ATGTTGGTTCAACCTCTTTTACTAGTGACTCTTTTGTGTGCACTATGTAGTGCATCTTTGTACAATAATGATAGCTATGTTTATTATTATCAAAGTGCTTTTAGACCATTTAATGGTTGGCATTTACATGGAGGTGCTTATGCAGTAGTTAATGTTTCTCAGGAAACGGCAAATGCAGGTTCTTCCCCATCTTGTACAGCTGGCGCTATCTATTGGAGTAAGAATTTTACCGCATCTTCAGTAGCTATGACAGCACCCTCACAAGGTATGCAATGGTCTACTAACCAATTTTGTACAGCCCATTGTAATTTTACTGATATTGTTGTATTTGTTACTCATTGTTATAAAAGTGGTTCAACAGCATGCCCTTTAACAGGTCTCATTCCACAGAACCATATT…
X52084	D3896	The Netherlands	1978	GI-12	X52084_D3896_TheNetherlands_1978_GI-12	ATGTTGGAGAAGTCACTGTTATTAGTGACTCTTTTGTTTGCACTATGTAGTGCTAATCTGTTTGGTAATAATTCTTACGTGTACTACTACCAAAGTGCCTTCAGACCACCTAATGGTTGGCATTTACATGGTGGTGCTTATGAAGTAGTAAATGTTTCTACGGAATCTAGTAATGCAGGCACGACTGAGTGTACTGCCGGTGCTATTTATTGGAGTAAGAATTTCAGTGCTGCTTCCGTGGCTATGACAGCACCTCAAAATGGTATGTTATGGTCTACTGCGCAATTTTGTACGGCTCACTGCAATTTTACTGATTTTGTAGTATTTGTTACACATTGCTATAAAAGTGCTTCTGGTTCATGTCCTTTAACAGGTCTGATTCCACAGTATCATATTCGT…
M21969	D207	The Netherlands	1979	GI-12	M21969_D207_TheNetherlands_1979_GI-12	ATGTTGGAGAGGTCACTGTTATTAGCGACTCTTTTGTCTGCACTATGTAGTGCCAATTTGTTTGGTAATAATTCTTACGTGTACTACTACCAAAGTGCCTTCAGACCACCTGATGGTTGGCATTTACATGGTGGTGCTTATGAAGTAGTAAATGTTTCTACGGAATCTAGTAATGCAGGCACGACTGGGTGTACTGCCGGTGCTATTTATTGGAGTAAGAATTTCAGTGCTGCTTCCGTGGCTATGACAGCACCTCAAAATGGTATGTCATGGTCTACTGAGCAATTTTGTACGGCTCACTGCAATTTTACTGATTTTGTAGTATTTGTTACACATTGCTATAAAAAGGGTCCTGGTTCATGTCCTTTAACAGGTCTGATTCCACAGTATCATATTCGT…
X15832	D274	The Netherlands	1979	GI-12	X15832_D274_TheNetherlands_1979_GI-12	ATGTTGGAGAGGTCACTGTTATTAGCGACTCTTTTGTCTGCACTATGTAGTGCCAATCTGTTTGGTAATAATTCTTACGTGTACTACTACCAAAGTGCCTTCAGACCACCTGATGGTTGGCATTTACATGGTGGTGCTTATGAAGTAGTAAATGTTTTTACGGAATCTAGTAATGCAGGCACGACTGGGTGTACTGTCGGTGCTATTTATTGGAGTAAGAATTTCAGTGCTGCTTCCGTGGCTATGACAGCACCTCAAAATGGTATGTCATGGTCTACTGAGCAATTTTGTACGGCTCACTGCAATTTTACTGATTTTGTAGTATTTGTTACACATTGCTATAAAAGTAGTCATGGTTCATGTCCTTTAACAGGTCTGATTCCACAGAATCATATTCGT…
X04723	6/82	United Kingdom	1982	GI-12	X04723_6/82_UnitedKingdom_1982_GI-12	ATGTTGGAGAGGTCACTGTTATTAGCGACTCTTTTGTCTGCACTATGTAGTGCCAATCTGTTTGGTAATAATTCTTACGTGTACTACTACCAAAGTGCCTTCAGACCATCTGATGGTTGGCATTTACATGGTGGTGCTTATGAAGTAGTAAATGTTTCTACGGAATCTAGTAATGCAGGCACGACTGGGTGTACTGCCGGTGCTATTTATTGGAGTAAGAATTTCAGTGCTGCTTCCGTGGCTATGACAGCACCTCAAAATGGTATGTCATGGTCTACTGAGCAATTTTGTACGGCTCACTGCAATTTTACTGATTTTGTAGTATTTGTTACACATTGCTATAAAAGTGGTCATGGTTCATGTCCTTTAACAGGTCTGATTCCACAGAATCATATTCGT…
AJ441314	RF/01/02	Russia	2002	GI-12	AJ441314_RF/01/02_Russia_2002_GI-12	ATGTTGGTGAGGTCACTGTTAGTGGCGACCATTTTGTGTGTACTATGTAGCGCTAGTTTGTATGATAATCATTCTTACGTTTACTACTACCAAAGTGCCTTTAGACCACCTAATGGTTGGCATTTACATGGTGGTGCTTATGAAGTAGTAAATGTTTTTTCCGAACCTAACAATGCAGGTTCAGCATCTGAATGCACTGCTGGTGCTATTTATTGGAGTAAGAATTTCAGTGCTGCTTCCGTGGCTATGACAGCACCTCAAAATGGTATGTCATGGTCTACTCAGCAATTTTGTACGGCTCACTGCAATTTTACTGATGTTGTAGTATTTGTTACACATTGCTATAAAAGTGCTTCTGGTTCCTGTCCTTTAACAGGTCTGATTCCACAGAATTATATT…
FN182276	NGA/295/2006	Nigeria	2006	GI-12	FN182276_NGA/295/2006_Nigeria_2006_GI-12	ATGTTGGAGAGGTCACTGTTATTAGCGACTCTTTTGTTTGCACTATGTAGTGCCAATCTGTTAGGTAATAATTCTTACGTGTACTACTACCAAAGTGCCTTCAGACCACCTGATGGTTGGCATTTACATGGTGGTGCTTATGAAGTAGTAAATGTTTCTAAGGAATCTAATAATGCAGGCACGACTGAGTGTACTGCCGGTGCTATTTATTGGAGTAAGAATTTCAGTGCTGCTTCCGTGGCTATGACAGCACCTCAAAATGGTATGTCATGGTCTACTAAGCAATTTTGTACGGCTCACTGCAATTTTACTGATTTTGTAGTATTTGTTACACATTGCTATAAAAGTGGTGATGGTTCATGTCCTTTAACAGGTCTGATTCCACAGAATCATATTCGT…
KF377577	4/91 vaccine	United Kingdom	1991	GI-13	KF377577_4/91_vaccine_UnitedKingdom_1991_GI-13	ACTTAAGTGTGATATAAATATATATCATACATACTAGCCTTGCGCTAGATTTCCAACTTAACAAAACGGACTTAAATACCTACAGCTGGTCCCCATAGGTGTTCCATTGCAGTGCACTTTAGTGCCCTGGATGGCACCTGGCCACCTGTCAGGTTTTTGTTGTTAAAATATCATTGTTGCTGGTATCACTGCTTGTTTTGCCGTGTCTCACTTTATACATCCGTTGCTTGGGCTACCTAGTGTCCAGCGTCCTACGGGCGCCGTGGCTGGTCCGAGTGCGAAGAACCTCTGGTTCATCTAGCGGTACGCGGGTGTGTGGAAGTAGCGCTTCAGACGTATCGGTTCTGTTGCGTGAAATACGGGGTCACCTCCCCCCACATACCTCTAAGGGCTTTTGAG…
MK680010	1/96 4V	Jordan	2016-2018	GI-13	MK680010_1/96_4V_Jordan_2016-2018_GI-13	CACCTAGAGGTTTGCTTGCATGTCAGTATAACACTGGTAATTTTTCAGATGGATTCTACCCTTTTACTAATTCTTCTTTAGTTAAGGATAGGTTTATTGTATATCGAGAAAGTAGTATTAACACTACTTTAGAGTTAACTAATTTTACTTTTACTAATGTAAGTAATGCTGCTCCTAATTCAGGTGGCATTGAGACCTTTCAATTATATCAAACACATACCGCTCAGGATGGTTATTATAATTTTAATTTATCATTTCTGAGTAGGTTTGTGTATAAACCATCTGATTTTATGTATGGGTCTTACCACCCAAAGTGTAATTTTAGACCAGAGAATATTAATAATGACTTATGGTTTAATTCATTATCTGTGTCAC
MK680022	CR88	Jordan	2016-2018	GI-13	MK680022_CR88_Jordan_2016-2018_GI-13	TTTTCAGATGGATTCTACCCTTTTACTAATCATTCTTTAGTTAAGGATAGGTTTATTGTATATCGAGAAAGTAGCACTAACACTACTTTAAAGTTAACTAATTTCAGTTTTACTAATGTAAGTAATGCTTCTCCTAATTCAGGTGGCGTTGATACTTTCCAATTATATCAAACAAGTACTGCTCAGGATGGTTATTATAATTTTAATTTATCATTTCTGAGTAGTTTTGTGTATAAACCATCTGATTTTATGTATGGGTCATACCACCCACATTGTAAGTTTAGACCAGAGAATATTAATAATGGCTTATGGTTTAATTCATTA
AF093794	4/91 pathogenic	United Kingdom	1991	GI-13	AF093794_4/91_pathogenic_UnitedKingdom_1991_GI-13	ATGTTGGGCAAACCGCTTTTACTAGTGACTCTTTGGTATGCACTATGTAGTGCTTTGCTTTATGATAAAAATACTTACGTTTACTACTACCAAAGTGCCTTTAGGCCTGGTCAAGGTTGGCATCTACATGGGGGTGCTTATGCAGTAGATAAGGTTTTTAATGGAACCAACAATGCAGTCAGTGTATCTGATTGCACTGCTGGTACTTTTTATGAAAGCTATAATATTTCTGCTGCTTCTGTAGCCATGACAGTACCACCTGCTGGTATGTCTTGGTCAGTTTCACAGTTTTGTACAGCTCATTGTAACTTCTCAGACTTTACAGTGTTTGTTACGCATTGTTTTAAAAGTCAACAAGGTAGTTGTCCATTGACAGGTATGATTCCTCAGAATCATATT…
AJ618985	FR-85131-85 (793B)	France	1985	GI-13	AJ618985_FR-85131-85_France_1985_GI-13	ATGTTGGGCAAACTGCTTTTACTAGTGACTCTTTGGTATGCACTATGTAGTGCTTTGCTCTATGACAATAATACTTACGTTTACTACTACCAAAGTGCCTTTAGGCCTGGTTTAGGTTGGCACTTACATGGGGGTGCTTATGCAGTACATAGGGTTTTTAATGCAACCAACAATGCAGGGCGTGCATCTGAGTGCACTGCTGGTACTTTTTATGAAAGCTATAATATTTCTGCTGCTTCTGTAGCCATGACAGCACCACATAATGGTATGTCTTGGTCAGTTTCACAATTTTGTACAGCTCATTGTAACTTCTCAGACTTTACAGTGTTCGTTACGCATTGTTTTAAAAGTCAACAAGGTAGTTGTCCATTGATAGGTATGATTCCTCAGAATCATATT…
EU914938	Moroccan-G/83	Morocco	1983	GI-13	EU914938_Moroccan-G/83_Morocco_1983_GI-13	ATGTTGGTCAAACCTCTTTTACTAGTGACTCTTTTGTTTGCACTATGTAGTGCCCTTTTATATGATGAGGGACATAATTACGTTTACTACTACCAAAGCGCCTTTAGGCCTGGTGTAGGTTGGCACTTACATGGGGGTGCTTATGCAGTAGATAGTGTTTTTAATGTAACCAATGCAGGCAGTGCACATTGCACTGCTGGTACTTTTTATGAAAGCCTTAATATTTCTGCCGCTTCTGTAGCCATGACAGCACCAGATACTGGTATGTCTTGGTCAGTTGTACAATTTTGTACAGCTCATTGTAACTTCTCGGACGTTACAGTGTTCGTTACGCATTGTTATATAAATCAACAAGGTAGTTGTTCATTGACAGGTATGATTCCTAAGAATCATATTCGT…
Z83975	UK/7/91	United Kingdom	1991	GI-13	Z83975_UK/7/91_UnitedKingdom_1991_GI-13	ATGTTGGGCAAACCGCTTTTACTAGTGACTCTTTGGTATGCACTATGTAGTGCTTTGCTTTATGATAAAAATACTTACGTTTACTACTACCAAAGTGCCTTTAGGCCTGGTCAAGGTTGGCATCTACATGGGGGTGCTTATGCAGTAGATAAGGTTTTTAATGGAACCAACAATGCAGTCAGTGTATCTGATTGCACTGCTGGTACTTTTTATGAAAGCTATAATATTTCTGCTGCTTCTGTAGCCATGACAGTACCACCTGCTGGTATGTCTTGGTCAGTTTCACAGTTTTGTACAGCTCATTGTAACTTCTCAGACTTTACAGTGTTTGTTACGCATTGTTTTAAAAGTCAACAAGGTAGTTGTCCATTGACAGGTATGATTCCTCAGAATCGTATT…
AF093795	Variant 1	Israel	1996	GI-13	AF093795_Variant1_Israel_1996_GI-13	ATGTTGGGCAAACCGCTTTTACTAGTGACTCTTTGGTATGCACTATGTAGTGCTTTGCTCTATGATAGTAGTACTTACGTTTACTACTACCAAAGTGCTTTTAGGCCTAGTTCAGGTTGGCACATACATGGGGGTGCTTATGCAGTAGATAGGGTTTTTAATGAAACCAACAATGCAGGCAGTGTATCTGATTGCACTGCTGGTACTTTTTATGAAAGCCATAATATTTCTGCTGTTTCTGTAGCCATGACAGCACCACATAATGGTATGTCTTGGTCAGTTTCACAATTTTGTACAGCTCATTGTAACTTCTCAGACTTTACAGTGTTCGTTACGCATTGTTTTAAAAATCAACCTGGTAGTTGTCCCTTGACAGGTATGATTCCTCAGAATCATATT…
DQ386098	Spain/00/336	Spain	2000	GI-13	DQ386098_Spain/00/336_Spain_2000_GI-13	ATGTTGGGCAAACCGCTTTTACTAGTGACTCTTTGGTATGCACTATGTAGTGCTTTGCTCTATGATAGTGGTACTTATGTTTACTATTACCAAAGTGCCTTTAGGCCTGGTCCAGGTTGGCATTTACATGGGGGTGCTTATGCAGTAGATAGTGTTTTTAATGCAACTAACAATGCAGGCAGTGCATCTGGTTGCACTGCCGGTACTTTTTATGAAAGCTATAATATTTCTGCTGCTTCTGTAGCCATGACAGCACCACTTGATGGTATGTCTTGGTCAGTTTCACAATTTTGTACAGCTCATTGTAACTTCTCAGACTTTACAGTGTTCGTTACGCATTGTTTTATAAGTCAACAAGGTAGTTGTCCATTGACAGGTATGATTCCTCAGAATCATATT…
JQ739375	ck/CH/LSD/110857	China	2011	GI-13	JQ739375_ck/CH/LSD/110857_China_2011_GI-13	ATGTTGGGCAAACCGCTTTTACTAGTGACTCTTTGGTATGCACTATGTAGTGCTTTGCTTTATGATAAAAATACTTACGTTTACTACTACCAAAGTGCCTTTAGGCCTGGTCAAGGTTGGCATCTACATGGGGGTGCTTATGCAGTAGATAAGGTTTTTAATGAAACCAACAATGCAGTCAGTGTATCTGATTGCACTGCTGGTACTTTTTATGAAAGCTATAATATTTCTGCTGCTTCTGTAGCCATGACAGTACCACCTGCTGGTATGTCTTGGTCAGTTGCACAGTTTTGTACAGCTCATTGTAACTTCTCAGACTTTACAGTGTTTGTTACGCATTGTTTTAAAAGTCAACAAGGTAGTTGTCCATTGACAGGTATGATTCCTCAGAATCATATT…
X87238	B1648	Belgium	1984	GI-14	X87238_B1648_Belgium_1984_GI-14	ATGTTGGTAGTGCAACTTTCAGTAGTGACTCTTTTGTTTGCACTATGTAGTGCTATTTTGTTCAATGATAATTATAATTATTACTACCAAAGTGCCTTCAGACCACCCTCAGGGTGGCATTTACATGGGGGTGCTTATCAAGTGGTCAATGTTACTAATGAAAATAATAATGCAGGTTCATCACCAACATGCACTGCAGGTGTTATTTATTATAGTAAAAATTTTACTGCTTCTTCTGTAGCCATGACTGCACCACCACCAGGAATGTCATGGTCCACTTCAGAATTTTGTACGGCCCACTGTAATTTTAGTACATTTACAGTGTTCGTTACACATTGTTTTAAAAGCGGTGCAGGCCAATGTCCTTTAACTGGTTTAATACAACAGGGATATATTCGT…
FN182277	NGA/324/2006	Nigeria	2006	GI-14	FN182277_NGA/324/2006_Nigeria_2006_GI-14	ATGTTGGCAGTGCAATTTTCACTAATGATTCTTTTGTATGCACTATGTAGTGCTAATTTGTTCAATGATAAGTATAACTATTACTACCAAAGTGCTTTCAGACCGTCAAATGGGTGGCATATACACGGTGGTGCTTATGCAGTAGTTAATGTTTTTACTGAAACTAATAATGCAGGTACAGATAAAGAGTGCACTGTAGGTTCTATTCATTGGAGTAAGAACTTCAGTGCATCGTCTATAGCCATGACTGCACCACCTTTAGGTATGTCATGGTCTGCTTCACAATTTTGTACAGCTCACTGTAATTTTACCGATTTTACAGTGTTCGTTACTCATTGCTTCAAAGATGGAACYGGTGCTTGTCCTTTGACTGGTAAAATTGAAAAAGGTTATATTCGT…
FJ807932	B4	Korea	1986	GI-15	FJ807932_B4_Korea_1986_GI-15	ATGTTGGTGAAGTCACTGTCTATAGTGACCATTTCGTTTGCACTATGTAGTGCTAACCTTTTTAATAATGATACTTATGTTTACTACTATCAAAGTGCTTTCAGACCATCTTCAGGTTGGCATTTACATGGAGGTGCTTATGCAGTAGTTAATGTGACTAATGAAATAAATAACGCTGGTAATGCTACAGAGTGTACCGCCGGTGCTATTCATTGGAGTAAGAATTTTAGTGCAGCTTCTGTTGCTATGACTGCACCACTTTTGGGTATGTCGTGGTCAACTAGAGAGTTTTGTACTGCTCACTGCAATTTTTCTAATATTGTAGTGTTTGTTACACATTGCTTTAAGAGTGGTGCTGGTTCTTGTCCTTTAACAGGTTCAATTCCAAAGGGTCAAATT…
FJ807933	EJ95	Korea	1995	GI-15	FJ807933_EJ95_Korea_1995_GI-15	ATGTTGGCGAAGTCGCTGTTTATAGTGACCATTTCGTTAGTACTATGTAGTGCTAATTTGTATGATAATGGTTCTTATGTTTACTACTACCAAAGTGCTTTTAGACCACCTAATGGTTGGCAATTACATGGAGGTGCGTATGCAGTAGTTAATGTGAGTACTGAGACTAATAATGCAGGCTCCAGCCGTACATGTACTGCTGGTGCTATTTATTGGAGTAAGAATTTTTCTGCTTCTTCTATAGCCATGACAGCACCTAGTATAGGCATGTCGTGGTCGACAAGCGAATTTTGTACTGCTCACTGCAATTTTTCTAATATTGTAGTGTTTGTTACACATTGCTTTAAGAGCGATATTGGTTCTTGTCCTTTAACAGGTCTTATTCCACAGGGATTTATT…
AY257062	K281-01	Korea	2001	GI-15	AY257062_K281-01_Korea_2001_GI-15	ATGTTGGTGAGGTCATTATTTGTAGTGACCATTTTGTTTGCACTATGTAGTGCTAATTTATATGACAATGGTACTTTTGTTTACTACTATCAAAGTGCTTTCAGACCATCTGGTGGTTGGCATTTACATGGAGGTGCGTATGCAGTAGTTAATGTGAGTACTGAGTTTAATAATGCAGGCTCCAACCGTGAATGCACTGCTGGTGCTATTTATTGGAGTAAGAATTTTAGTGCTTCTTCTATAGCCATGACAGCACCTAGTATAGGCATGTCGTGGTCAACAAGAGAATTTTGTACTGCTCACTGCAATTTTTCTAATATTGTAGTGTTTGTTACTCATTGCTTTAAAAGCGGTAGTGATTATTGCCCTTTAACAGGTTTAATTCAAAGTGGCTTAGTT…
AY257068	K210-02	Korea	2002	GI-15	AY257068_K210-02_Korea_2002_GI-15	ATGTTGGTGAGGCCATTATTTGTAGTGACCATTTTGTTTGCACTATGTAGTGCTAATTTATATGACAATGCTTTTGTTTACTACTATCAAAGTGCTTTCAGACCATCTGGTGGTTGGCATTTACATGGAGGTGCGTATGCAGTAGTTAATGTGAGTACTGAGTTTAATAATGCAGGCTCCAACTCTGAATGCACTGCTGGTGCTATTTATTGGAGTAAGAATTTTAGTGCTTCTTCTATAGCCATGACAGCACCTAGTATAGGCATGTCGTGGTCAACAAGACAATTTTGTACTGCTCACTGCAATTTTTCTAATATTGTAGTTTTTGTTACTCATTGCTTTAAAACAGGTAGTGGTTATTGCCCTTTAACAGGTTTAATTCAAAGTGGCTTAGTTCGT…
FJ807944	K620/02	Korea	2002	GI-15	FJ807944_K620/02_Korea_2002_GI-15	ATGTTGGTGAGGTCATTATTTGTAGTGACCATTTTGTTTGCACTATGTAGTGCTAATTTATATGACAACGATACTTATGTTTACTACTACCAAAGTGCTTTCAGGCCATCTACAGGTTGGCATTTGCATGGAGGTGCTTATGAAGTAGTTAATACGACTAGCGAGTTTAATAACGCTGGTAATGCTAATGACTGTAAAGCTGGCGCTATTGTTTGGAGTCGGAATTTTAGTGCAGCTTCTATAGCCATGACAGCACCCGGTAGTGGCATGTCGTGGTCGACAAAAGAATTTTGTACTGCTCACTGCAATTTTTCTAATATTGTAGTGTTTGTTACTCATTGCTTTAAAAACGGTCATGACCAATGCCCTTTAACAGGTTTAATTCAAAGTGGCTATATT…
JQ977697	SNU8067	Korea	2008	GI-15	JQ977697_SNU8067_Korea_2008_GI-15	ATGTTGGTGAAGTCATTATTTGTAGTGACCATTTTGTTTGCACTATGTAGTGCTAATTTATATGACAATCATACTTATGTTTACTACTATCAAAGTGCTTTCAGACCACCTGGTGGTTGGCATTTACATGGAGGTGCGTATGCAGTAGTTAATGTGAGTACTGAGTCTAATAATGCAGGCTCCAACAGGGAATGCACTGCTGGTGCTATTTATTGGAGTAAGAATTTTAGTGCTTCTTCTGTAGCCATGACAGCACCTAGTACAGGCATGGCGTGGTCAACAAGCCAATTTTGTACTGCTCACTGCAATTTTTCTAATATTGTAGTGTTTGTTACTCATTGCTTTAAAAGTGGTGGTGATCATTGCCCTTTAACAGGTTTAATTCAAAGTGGCTTAGTT…
KJ941019	IZO 28/86	Italy	1986	GI-16	KJ941019_IZO28/86_Italy_1986_GI-16	ATGTTGGGGAAGTCACTGTTTATAGTGACTCTTTTGTTTGCACTATGTAGTGCCGTTTCGTTTGATAATAATGAAACCGTTTACTACTACCAAAGTGCCTTTAGACCGTCTGATGGATGGCATTTGCATGGTGGTGCTTATGCAGTAGTAAACGTCTCTTCAGAAACTAATAATGCAGGCGCAGCTTCACAATGCATTGCAGGGGCTATTTCTTGGAGTAAAAATTTCTCTGCTTCTTCTGTAGCCATGACTGCACCTGGTTCAGGGATGCAGTGGTCAACTAATCAATTCTGCACGGCTCACTGTAACTTCTCGGATTTTACAGTGTTCGTTACACATTGTTTTAAACACGGTAGAGGTCTATGCCCGCTAACAGGGCTTATTCCAAGTGGCTTTATT…
EF030995	CK/CH/LDL/97I	China	1997	GI-16	EF030995_CK/CH/LDL/97I_China_1997_GI-16	ATGTTGGGGAAGTCACTGTTTATAGTGACTCTTTTGTTTGCACTGTGTAGTGCCGCTTTGTTTGATAATAATGAAACCGTTTACTACTACCAAAGTGCCTTTAGACCGGCTGATGGATGGCATTTGCATGGTGGTGCTTATGCAGTAGTAAACGTTTCTTTAGAAACTAATAATGCAGGCACAGCTTCACAATGCATTGCAGGGGCTATTTCTTGGAGTAAAAATTTCTCTGCTTCTGCTGTAGCCATGACTGCACCTGAGTTAGGGATGACGTGGTCCACTGGGCAATTCTGCACGGCTCACTGTAACTTCTCGGATTTTACAGTGTTCGTTACGCATTGTTTTAAACACGGTGACGGTCTATGCCCGCTAACAGGGCTTATTCCAAGTGGATTTATT…
AF227438	T3	China	1996-1998	GI-16	AF227438_T3_China_1996-1998_GI-16	ATGTTGGGGAAGTCACTGTTTATAGTGACTCTTTTGTTTGCACTATGTAGTGCCGCTTTGTTTGATAATAATGAAACCGTTTACTACTACCAAAGTGCCTTTAGACCGGCTGATGGATGGCATTTGCATGGTGGTGCTTATGCAGTAGTAAACGTTTCTTTAGAAACTAATAATGCAGGCACAGCTTCACAATGCATTGCAGGGGCTATTTCTTGGAGTAAAAATTTCTCTGCTTCTGCTGTAGCCATGACTGCACCTGAGTTAGGGATGACGTGGTCAACTGGGCAATTCTGCACGGCTCACTGTAACTTCTCGGATTTTACAGTGTTCGTTACGCATTGTTTTAAACACGGTAACGGTCTATGCCCGCTAACAGGGCTTATTCCAAGTGGATTTATT…
AF286302	Q1	China	1996-1998	GI-16	AF286302_Q1_China_1996-1998_GI-16	ATGTTGGGGAAGTCACTGTTTATAGTGACTCTTTTGTTTGCACTATGTAGTGCCGCTTTGTTTGATAATAATGAAACCGTTTACTACTACCAAAGTGCCTTTAGACCGGCTGATGGATGGCATTTGCATGGTGGTGCTTATGCAGTAGTAAACGTTTCTTTAGAAACTAATAATGCAGGCACAGCTTCACAATGCATTGCAGGGGCTATTTCTTGGAGTAAAAATTTCTCTGCTTCTGCTGTAGCCATGACTGCACCTGAGTTAGGGATGACGTGGTCAACTGGGCAATTCTGCACGGCTCACTGTAACTTCTCGGATTTTACAGTGTTCGTTACGCATTGTTTTAAACACGGTAACGGTCTATGCCCGCTAACAGGGTTTATTCCAAGTGGATTTATT…
AY606323	2992/02	Taiwan	2002	GI-16	AY606323_2992/02_Taiwan_2002_GI-16	ATGTTGGGGAAGTCACTGTTTATAGTGACTCTTTTGTTTGCACTATGTAGTGCCGCTTTGTTTGATAATAATGAAACCGTTTACTACTACCAAAGTGCCTTTAGACCGGCTGATGGATGGCATTTGCATGGTGGTGCTTATGCAGTAGTAAACGTTTCTTTAGAAACTAATAATGCAGGCACAGCTTCACAATGCACTGCAGGGGCTATTTTTTGGAGTAAAAATTTCTCTGCTTCTGCTGTAGCCATGACTGCACCTGAGTTAGGGATGAAGTGGTCAACTTCGGAATTCTGCACGGCTCACTGTAACTTCTCGGATTTTACAGTGTTCGTTACGCATTGTTTTAAACACGGTAACGGTCTATGCCCGCTAACAGGGCTTATTCCAAGTGGATTTATT…
GU938413	CK/CH/Chongqing/0908	China	2009	GI-16	GU938413_CK/CH/Chongqing/0908_China_2009_GI-16	ATGTTGGGGAAGTCACTGTTTATAGTGACTCTTTTGTTTGCACTATGTAGTGCCGCTTTGTTTGATAATAATGAAACCGTTTACTACTACCAAAGTGCCTTTAGACCGGCTGATGGATGGCATTTGCATGGTGGTGCTTATGCAGTAGTAAACGTTTCTTTAGAAACTAATAATGCAGGCACAGCTTCACAATGCATTGCAGGGGCTATTTCTTGGAGTAAAAATTTCTCTGCTTCTGCTGTAGCCATGACTGCACCTGAGTTAGGGATGACGTGGTCAACTGGGCAATTCTGCACGGCTCACTGTAACTTCTCGGATTTTACAGTGTTCGTTACGCATTGTTTTAAACACGGTAACGGTCTATGCCCGCTAACAGGGCTTATTCCAAGTGGATTTATT…
AF419315	CA/Machado/88	USA	1988	GI-17	AF419315_CA/Machado/88_USA_1988_GI-17	ATGTTGGTGAAGTCACTGTTTACAGTGATTCCTTTGTTTGCACTATGTAGTGCTACTTTGTATGATAGTGGTAGTTATGTCTACTACTACCAAAGCGCCTTTAGACCACCAAATGGTTGGCAGTTACATGGAGGTGCTTATGCAGTAGTTAATGTGTCTACAGAAACAGGTTCTGCTAACCGTTGCACTGCTGGCGCCATTTCTTTTAGTAAAAATTTTAGTGCAGCTTCTGTGGCCATGACTGCACCAGCTAATGGTATGACATGGTCAGATGCACAATTCTGTACGGCTCACTGTAATTTTACTAACATTGTAGTGTTTGTTACACATTGTTTTAAAAATAGACTTGACTATTGTCCTTTAACAGGTCTTATTCCACAAAACTATATTCGTATTGCC…
AF027509	CV-56b	USA	1991	GI-17	AF027509_CV-56b_USA_1991_GI-17	ATGTTGGTGAAGTCACTGTTTACAGTGATTCCTTTGTTTGCACTATGTAGTGCTACTTTGTATGATAGTGGTAGTTATGTCTACTACTACCAAAGCGCCTTTAGACCACCAAATGGTTGGCAGTTACATGGAGGTGCTTATGCAGTAGTTAATGTGTCTACAGAAACAGGTTCTGCTAACCGTTGCACTGCTGGCGCCATTTCTTTTAGTAAAAATTTTAGTGCAGCTTCTGTGGCCATGACTGCACCAGCTAATGGTATGACATGGTCAGATGCACAATTCTGTACGGCTCACTGTAATTTTACTAACATTGTAGTGTTTGTTACACATTGTTTTAAAAATAGACTTGATTATTGTCCTTTAACAGGTCTTATTCCACAAAACTATATTCGTATTGCC…
FJ904714	Cal1995	USA	1995	GI-17	FJ904714_Cal1995_USA_1995_GI-17	ATGTTGGTGAAGTCACTGTTTACAGTGATTCCTTTGTTTGCACTATGTAGTGCTACTTTGTATGATAGTGGTAGTTATGTCTACTACTACCAAAGCGCCTTTAGACCACCAAATGGTTGGCAGTTACATGGAGGTGCTTATGCAGTAGTTAATGTGTCTACAGAAACAGGTTCTGCTAACCGTTGCACTGCTGGCGCCATTTCTTTTAGTAAAAATTTTAGTGCAGCTTCTGTGGCCATGACTGCACCAGCTAATGGTATGACATGGTCGGATGCACAATTCTGTACGGCTCACTGTAATTTTACTAACATTGTAGTGTTTGTTACACATTGTTTTAAAAACCGACCTAATTATTGTTCTTTAACAGGTCTTATTCCACAAAACTATATTCGTATTGCC…
AF305595	PA/Wolgemuth/98	USA	1998	GI-17	AF305595_PA/Wolgemuth/98_USA_1998_GI-17	ATGTTGGTAACACCTCTTTTACTAGTGACTCTTTTGTGTGCACTATGTAGTGCTGCTTTGTATGACAATGGTACTTACGTTTACTACTACCAAAGTGCCTTTAGACCACCTAATGGTTGGCATTTACATGGAGGTGCTTATGCAGTAGTTAATGTGTCTAGTGATAATACACATTTTAATCAGTGCACTGCTGGTGCTATTGGATACAGTAAGAATTTCAGTGCAGCCTCAGTAGCCATTAATGCACCACCAAGTGGTATGAAATGGTCAGATGCGCAATTTTGTACGGCTCACTGCAATTTTACTAACATTGTAGTGTTTGTTACACATTGCTTTAAAAATGGACAGCATAAGTGTCCTTTAACAGGTCTTATTCCACAAAACTATATTCGTATTGCC…
AF510656	AL/6609/98	USA	1998	GI-17	AF510656_AL/6609/98_USA_1998_GI-17	ATGTTGGTAACACCTCTTTCACTAGTGACTCTTTTGTTTGCACTATGTAGTGCTGTTTTGTATGATGATGGTTCTTATGTGTATTATTACCAGAGTGCTTTTAGGCCAGGAAATGGTTGGCATTTGCATGGAGGTGCTTATGCAGTAGTTAATGTGTCTAAGGAAGCTAATAATGCAGGTGGACGCGCTTGCACTGCTGGTGCTATTGGATACAGTAAGAATTTCAGTGCAGCCTCAGTAGCCATGACTGCACCACTAAATGGTATGAGCTGGTCAGATTCGCAATTCTGTACGGCTCACTGCAATTTTACTAACATTGTAGTGTTTGTTACACACTGCTTTAAATACGGACGGCAGTATTGTCCTTTAACAGGTCTAATTCCACAAGGCTATATTCGT…
AF419314	PA/171/99	USA	1999	GI-17	AF419314_PA/171/99_USA_1999_GI-17	ATGTTGGTAACACCTCTTTCACTAGCGACTCTTTTGTTTGCACTATGTAGTGCTGTTTTGTATGATAATAATTCTTATGTGTATTATTATCAGAGTGCTATTAGGCCAGGAAATGGTTGGCATTTACATGGAGGTGCTTATGCAGTAGTTAATGTGTCTAAGCAAAACAGCTCTCACTCTTGCACTGCTGGTGCTATTGGATACAGTAAGAATTTCAGTGCAGCCTCAGTAGCCATGACTGCACCACCAAATGGTATGGCATGGTCAGATTCGCAATTCTGTACGGCTCACTGCAATTTTACTAATATTGTAGTGTTTGTTACACACTGCTTTAAAAATGGACAGAATGTTTGTCCTTTAACAGGTCGTATAGAGCAAAACCATATTCGTATTGCTGCT…
AY296744	JP8127	Japan	1993	GI-18	AY296744_JP8127_Japan_1993_GI-18	ATGTTGGTGAAGTCACTGTTTTTAGTGACTCTTTTGTTTGCACTATGTAGTGCAACCCTTTATGACAAAGATACTTACGTTTACTATTACCAGAGTGCCTTCAGACCACCGGTTGGTTGGCATTTACATGGAGGTGCTTATGCAGTAGTTAATGTGAGTCAGGAAACTAATAATGCTGGCAGTGCTTCTCAATGTACTGCAGGCGCTATTCATTGGAGTAAGAATTTTAGTGCAGCCTCTGTAGCCATGACTACACCACCGAGTGGTATGGATTGGTCAACTTCACAATTTTGTACGGCTCACTGTAATTTCTCCAATATTGTAGTGTTTGTTACACATTGTTATAAAAGCGGCAATAATGCTTGTCCGTTAACAGGTCTTATTAATCAGGGCTATATT…
AY296745	JP8443	Japan	1994	GI-18	AY296745_JP8443_Japan_1994_GI-18	ATGTTGGTGAAGTCACTGTTTTTAGTGACTCTTTTGTTTGCACTATGTAGTGCAATTCTTTATGATAATGGTACTTACGTTTACTACTACCAGAGTGCCTTCAGACCACCGTTTGGTTGGCATTTACATGGGGGCGCTTATGCAGTAGTTAATGTGACTACTGAATATAATAATGCTGGCAGTTCTTCTCAATGTACTGCTGGCGCTATTCATTGGAGTAAGAATTTTAGTGCAGCCTCTGTGGCAATGACCGCACCACCTTCTGGTATGGAATGGTCTACTTCACAATTTTGTACTGCTCACTGTAATTTCACAAGGTTTATAGTGTTTGTTACACATTGTTTTAAGAACGGTCATGGAGTATGCCCGTTAACAGGTCTTATTCCCAATGGCCATATT…
AY296746	JP9758	Japan	1995	GI-18	AY296746_JP9758_Japan_1995_GI-18	ATGTTGGTGAAGTCACTGTTTTTAGTGACTCTTTTGTTTGCACTATGTAGTGCAACCCTTTATGACAATGATACTTACGTTTACTATTACCAGAGTGCCTTCAGACCACCGGTTGGTTGGCATTTACATGGAGGTGCTTATGCAGTAGTTAATGTGAGTCAGGAAACTAATAATGCTGGCAGTGCTTCTCAATGTACTGCAGGCGCTATTCATTGGAGTAAGAATTTTAGTGCAGCCTCTGTAGCCATGACTACACCACCGAGTGGTATGGATTGGTCAACTTCACAATTTTGTACGGCTCACTGTAATTTCTCCAATATTGTAGTGTTTGTTACACATTGTTATAAAAGCGGCAATAATGCTTGTCCGTTAACAGGTCTTATTAATCAGGGCTATATT…
KC577388	48SD-96VI	China	1996	GI-18	KC577388_48SD-96VI_China_1996_GI-18	ATGTTGGTGAAGTCACTGTTTTTAGTGACTCTTTTGTTTGCACTATGTAGTGCAATCCTTTATGACAGTGATACTTACGTTTACTACTACCAGAGTGCCTTCAGACCACCGATTGGTTGGCATTTACATGGAGGTGCTTATGCAGTAGTTAATGTGAGTCAGGAATATAATAATGCTGGCAGTTCTTCTGAATGTACTGCTGGCGCTATTCATTGGAGTAAGAATTTTAGTGCAGCCTCTGTAGCTATGACTACACCACCGTCTGGTATGACTTGGTCAACTTCAGAATTTTGTACGGCTCACTGTAATTTCTCCAATATTGTAGTGTTTGTTACACATTGCTATAAAGCCGGCTCTCATGTTTGCCCGTTAACAGGTCTTATTAATAAAGGCTATATT…
KC577391	53XJ-99II	China	1999	GI-18	KC577391_53XJ-99II_China_1999_GI-18	ATGTTGGTGAAGTCACTGTTTTTAGTGACTCTTTTGTTTGCACTATGTAGTGCAATCCTTTATGACAGTGATACTTACGTTTACTACTACCAGAGTGCCTTCAGACCACCGATTGGTTGGCATTTACATGGAGGTGCTTATGCAGTAGTTAATGTGAGTCAGGAATATAATAATGCTGGCAGTTCTTCTGAATGTACTGCTGGCGCTATTCATTGGAGTAAGAATTTTAGTGCAGCCTCTGTAGCTATGACTACACCACCGTCTGGTATGACTTGGTCAACTTCAGAATTTTGTACGGCTCACTGTAATTTCTCCAATATTGTAGTGTTTGTTACACATTGCTATAAAGCCGGCTCTCATGTTTGCCCGTTAACAGGTCTTATTAATAAAGGCTATATT…
KC577395	58HeN-93II	China	1993	GI-19	KC577395_58HeN-93II_China_1993_GI-19	ATGTTGGGGAAGTCACTGTTTTTAGTGACCTTTTTGTGTGCACTATGTAGTGCAAATTTGTTCGATCCTGTCAATAATTATGTGTACTACTACCAAAGTGCCTTTAGGCCTCCAAATGGATGGCATTTGCAAGGGGGTGCTTATGCAGTAGTGAATTCTACTAATTATACTAATAATGCAGGTTCTGCATCTGAGTGCACTGTTGGTGTTATTAAGGACGTCTATAATCAAAGTGCGGCTTCCATAGCTATGACAGCACCTCTTCGGGGTATGGCTTGGTCTAAGTCACAATTTTGTAGTGCACACTGTAGCTTTTCTGAAATTACAGTTTTTGTCACACATTGTTATAGTAGTGGTACAGGGTCTTGTCCTATAACAGGCATGATTCCACGTGATCAT…
AY043312	A2	China	1996	GI-19	AY043312_A2_China_1996_GI-19	ATGTTGGGGAAGTCACTGTTTTTAGTGACCATTTTGTGTGCACTATGTAGTGCAAATTTGTTTGATTCTGCCAATAATTATGTGTACTACTACCAAAGTGCCTTTAGGCCTCCAAATGGATGGCATCTGCAAGGGGGTGCTTATGCAGTAGTGAATTCTACTAATCATACTAATAATGCCGGTTCTGCAAGTGGGTGCACTGTTGGTGTTATTAAGGACGTCTATAATCAAAGTGCGGCTTCCATAGCTATGACAGCACCTCTTCAGGGTATGGCTTGGTCTAAGTCACAATTTTGTAGTGCACACTGTAACTTTTCTGAAATTACAGTTTTTGTCACACATTGTTATAGTAGTGGTACAGGGTCTTGTCCTATAACAGGCATGATTGCACGTGATCAT…
AF193423	QXIBV	China	1999	GI-19	AF193423_QXIBV_China_1999_GI-19	ATGTTGGGGAAGTCACTGTTTTTAGTGACCATTTTGTGTGCACTATGTAGTGCAAATTTGTTCGATTCTGCTAATAATTATGTGTACTACTACCAAAGTGCCTTTAGGCCTCCAAATGGATGGCATTTGCAAGGGGGTGCTTATGCAGTAGTGAATTCCACTAATTATAGTAATAATGCAGGTTCTGCACCTCAGTGCACTGTTGGTGTTATTAAGGACGTCTATAATCAAAGTGCGGCTTCTATAGCTATGACAGCACCTCTTCAGGGTATGGCTTGGTCTAAGTCACAATTTTGTAGTGCACACTGTAACTTTTCTGAAATTACAGTTTTTGTCACACATTGTTATAGTAGTGGTAGCGGGTCTTGTCCTATAACAGGCATGATTCCACGTGATCAT…
DQ400359	IS/1201	Israel	2004	GI-19	DQ400359_IS/1201_Israel_2004_GI-19	ATGTTGGTGAAGTCACTGTTTTTAGTGACCATTTTGTGTGCACTATGTAGTGCAAATTTGTTTGATTCTGATAATAATTATGTGTACTACTACCAAAGTGCTTTTAGACCGCCAAATGGGTGGCACCTACAAGGAGGTGCTTATGCAGTAGTCAATTCCACTAATTATACTAGTAATGCCGGTTCTGCAAATGAGTGCACTGTTGGTGTTATTAAGGATGTTTATAATCAAAGTGTGGCTTCCATAGCTATGACAGCACCTCTTCAGGGTATGACTTGGTCTAAGGCACAATTCTGTAGTGCACACTGTAACTTTTCTGAAATTACAGTTTTTGTCACACATTGTTATAGTAGTGGTAGTGGGTCTTGTCCTATAACAGGCATGATTCCACGTGGTCAT…
EF079115	NL/L-1449K/04	The Netherlands	2004	GI-19	EF079115_NL/L-1449K/04_TheNetherlands_2004_GI-19	ATGTTGGTGAAGTCACTGTTTTTAGTGACCATTTTGTGTGCACTATGTAGTGCAAATTTGTTTGATTCTGATAATAATTATGTGTACTACTACCAAAGTGCTTTTAGACCGCCAAATGGGTGGCACCTACAAGGAGGTGCTTATGCAGTAGTCAATTCTACTAATTATACTAATAATGCCGGTTCTGCACATGGGTGCACTGTTGGTGTTATTAAGGATGTTTATAATCAAAGTGTGGCTTCCATAGCTATGACAGCACCTCTTCAGGGTATGGCTTGGTCTAAGTCACAATTCTGTAGTGCACACTGTAACTTTTCTGAAATTACAGTTTTTGTCACACATTGTTATAGTAGTGGTAGTGGGTCTTGTCCTATAACAGGCATGATTCCACGTGATCAT…
GQ258308	CK/CH/LDL/08III	China	2008	GI-19	GQ258308_CK/CH/LDL/08III_China_2008_GI-19	ATGTTGGGGAAGTCACTGTTTTTAGTGACCATTTTGTGTGCACTATGTAGTGCAAATTTGTTTGATTCTGCCAATAATTATGTGTACTACTACCAAAGTGCCTTTAGGCCTCCAAATGGATGGCATCTGCAAGGGGGTGCTTATGCAGTAGTGAATTCTACTAATCATACTAATAATGCCGGTTCTGCAAGTGTGTGCACTGTTGGTGTTATTAAGGACGTCTATAATCAAAGTGCGGCTTCCATAGCTATGACAGCACCTCCTCAGGGTATGGCTTGGTCTAAGTCACAATTTTGTAGTGCACACTGTAACTTTTCTGAAATTACAGTTTTTGTCACACATTGTTATAGTAGTGGTACAGGGTCTTGTCCTATAACAGGCATGATTGCACGTGATCAT…
AF349621	Qu_mv	Canada	1996	GI-20	AF349621_Qu_mv_Canada_1996_GI-20	ATGTTGGTAACACCTCTTTTATTAGTGACTCTTTTGTGTGCACTATGTAGTGCTGCTTTGTATGATAACGATTCTTACGTTTACTACTACCAAAGCGCGTTTAGACCTTCCATGGGTTGGCATTTACATGGAGGCGCTTATGCAGTAGTTAATGTTTCTACTGAGACTAGTAATGCAGGCTCGGCAAATTGCCGTGCCGGAGCTATTGTTTTTAGTAAGAATCTTACTGCTTCCTCTATAGCCATGACTGCGCCACCTAATGGTATGTCATGGTCTACTAATCAATTTTGTACGGCCCACTGTAATTTTACTGATTTTACAGTGTTTGTTACACATTGTTATAAGAGTGGAGCAAGTGAGTGTCCTTTAACAGGTCTCATTCCTTCAGGCTATATTCGC…
AF349620	Qu16	Canada	1996-1999	GI-20	AF349620_Qu16_Canada_1996-1999_GI-20	ATGTTGGTAACACCTCTTTTATTAGTGACTCTTTTGTGTGCACTATGTAGTGCTGCTTTGTATGATAACGATTCTTACGTTTACTACTACCAAAGCGCGTTTAGACCTTCCATGGGTTGGCATTTACATGGAGGCGCTTATGCAGTAGTTAATGTTTCTACTGAGACTAGTAATGCAGGCTCGGCAAATTGCCGTGCCGGAGCTATTGTTTTTAGTAAGAATCTTACTGCTTCCTCTATAGCCATGACTGCACCACCTAATGGTATGTCATGGTCTACTAATCAATTTTGTACGGCCCACTGTAATTTTACTGATTTTACAGTGTTTGTTACACATTGTTATAGGAGTGGAGCAAGTGAGTGTCCTTTAACAGGTCTCATTCCTTCAGGCTATATTCGC…
DQ064806	Spain/97/314	Spain	1997	GI-21	DQ064806_Spain/97/314_Spain_1997_GI-21	ATGTTGGGCAAACCGCTTTTACTAGTGACTCTTTTGTTTGCACTATGTAGTGCCCTTTTATATGATAATGGTACTTACGTTTACTACTACCAGAGTGCCTTCAGACCATCTACTGGTTGGCATGTTCATGGGGGCGCGTATGCAGTAGTTAATGTAAGTACGGAGTATGCTAATGCGCAAGGATCCGTATGCACTGCTGGTACTATCTCTTGGAGTAAGAATTTTACTGCTGCTTCTGTAGCCATGACAGCACCTACTTCTGGTATGGCATGGACTACTGCCCAATTCTGTACTGCACACTGTAATTTTACCGATTTTACAGTGTTCGTTACACATTGTTTTAAAAGTGGAACTGGTAGTTGTCCCTTAACAGGTCTTATTCCAAGTGGTTATATTCGT…
DQ064808	Spain/98/313	Spain	1998	GI-21	DQ064808_Spain/98/313_Spain_1998_GI-21	ATGTTGGGCAAACCGCTTTTACTAGTGACTCTTTTGTTTGCACTATGTAGTGCCCTTTTATATGATAATGGTACTTACGTTTACTACTACCAGAGTGCCTTCAGACCACCTTCTGGTTGGCATGTTCATGGAGGCGCGTATGCAGTAGTTAATGTAAGTACGGAGTATGCTAATGCGCACGGAACCAGCTGCACTGCTGGTACTATCTCTTGGAGTAAGAATTTTACTGCTGCTTCTGTAGCCATGACAGCACCTACTTCTGGTATGGCATGGTCTGCTAACCAATTCTGTACTGCACACTGTAATTTTACCGATTTTACAGTGTTCGTTACACATTGTTATAAAAATGGACATGATAATTGTCCCTTAACAGGTCTTATTCCTCAGAATCATATTCGT…
AJ457137	Italy02	Italy	1999	GI-21	AJ457137_Italy02_Italy_1999_GI-21	ATGTTGGGCAAACCGCTTTTACTAGTGACTCTTTTGTTTGCACTATGTAATGCCCTTTTATATGATAATGGTACTTACGTTTACTACTACCAGAGTGCCTTCAGACCACCTTTTGGTTGGCATGTTCATGGAGGCGCGTATGCAGTAGTTAATGTAAGTACGGAGTATGCTAATGCGCACGGAACCAGCTGCACTGCTGGTACTATCTCTTGGAGTAAGAATTTTACTGCTGCTTCTGTAGCCATGACAGCACCTACTTCTGGTATGGCATGGTCTACTGCCCAATTCTGTACTGCACACTGTAATTTTACCGATTTTACAGTGTTCGTTACACATTGTTTTAAAAGTGGAACTGGTAAATGTCCCTTAACAGGTCTTATTCCAAATGGTCATATTCGT…
DQ901377	It/497/02	Italy	2002	GI-21	DQ901377_It/497/02_Italy_2002_GI-21	ATGTTGGGCAAACTGCTTTTACTAGTGACTCTTTTGTTTGCACTATGTAATACCCTTTTATATGATAATGATACTTACGTTTACTACTACCAGAGTGCCTTCAGACCACCTCTTGGTTGGCATCTTCATGGAGGTGCGTATGCAGTAGTTAATGTAAGTACGGAGTATGCTAATGCGCAAGGAACCAGCTGCACTGCTGGTACTATCTCTTGGAGTAAGAATTTTACTGCTGCTTCTGTAGCCATGACAGCACCTACTTCTGGTATGACATGGTCTGCTACTCAATTCTGTACTGCACACTGTAATTTTACCGATTTTACAGTGTTCGTTACACATTGTTTTAAAAGTGGAACTGGTAATTGTCCCTTAACAGGTCTTATTCCAAATGGTCATATTCGT…
DQ386105	Spain/04/5438	Spain	2004	GI-21	DQ386105_Spain/04/5438_Spain_2004_GI-21	ATGTTGGGCAAACCGCTTTTACTAGTGACTCTTTGGTATGCACTATGTAGTGCTTTGCTCTATGATAAGGATACTTATGTTTACTACTACCAAAGTGCCTTTAGGCCTGGTTTAGGTTGGCATTTACATGGAGGCGCGTATGCAGTAGTTAATGTAAGTAAGGAGTTTGCTAATGCGCACGGACCCAGCTGCACTGCTGGTACTATCTCTTGGAGTAAGAATTTTACTGCTGCTTCTGTAGCCATGACAGCACCTATTTCTGGTATGACATGGTCTACTAACCAATTCTGTACTGCACACTGTAATTTTACCGATTTTACAGTGTTCGTTACACATTGTTATAAAAGTGGAACTGATAATTGTCCCTTAACAGGTCTTATTCCAAATGGTCATATTCGT…
DQ901376	UK/L-633/04	UnitedKingdom	2004	GI-21	DQ901376_UK/L-633/04_UnitedKingdom_2004_GI-21	ATGTTGGGCAAACCGCTTTTACTAGTGACTCTTTTGTTTGCACTATCTAATGCCTTTTTATATGATAATGATACTTACGTTTACTACTACCAGAGTGCCTTCAGACCATCTGGTGGTTGGCATCTTCATGGAGGCGCGTATGCAGTAGTTAATGTAAGTACGGAGTATGCTAATGCGCATGGAACCAGCTGCACTGCTGGTACTATCTCTTGGAGTAAGAATTTTACTGCTGCTTCTGTAGCCATGACAGCACCTACTTCTGGTATGGCATGGTCTACTGCTCAATTCTGTACTGCACACTGTAATTTTACCGATTTTACAGTGTTCGTTACACATTGTTTTAAAAGTGGAACTGGTAATTGTCCCTTAACAGGTCTTATTCCAAATGGTCATATTCGT…
KC577382	40GDGZ-97I	China	1997	GI-22	KC577382_40GDGZ-97I_China_1997_GI-22	ATGTTGGGGAAGTCACTGTTTTTAGTGATCATTTTGTGTGCACTATGTAGTGCAAATTTGTTTGATTCTGATAATAATTATGTGTACTACTACCAAAGTGCCTTTAGGCCTCCAGGTGGATGGCATTTGCAAGGGGGTGCTTATGCAGTAGTTAATTCTACTAATAAGTTTAATAATGCAGGCACTGCTTCCGAGTGTTCTGTGGGTGTTCTTTTTAATTATACTAACGGAAATAGTGACGTTGGTTATAATCAAAGTGCTTCCTCCATAGCCATGACAGCACCCTCTCCTGGTATGGCTTGGTCTAAATCACAATTTTGTACTGCTCACTATAACTTCTCGGATTTTACAGTGTTTATTACACATTGTTTTGCAAATTCTTGTCCTTTAACAGGTAGG…
KC577397	66GD-98VI	China	1998	GI-22	KC577397_66GD-98VI_China_1998_GI-22	ATGTTGGGGAAGTCACTGTTAATAGTGACTGTTTTGTTTGCACTATGTAGTGCTACTCTTTATACTCACGATTATGTTTACTACTACCAAAGTGCCTTTAGACCACCAAATGGATGGCATTTGCAAGGGGGCGCTTATGCAGTAGTGAATTCTACTAATAAATATAACAATGCAGGCGCCGCTAAAGAGTGTTCTGTAGGTGTTCTTTTTAATTATACTAACGGAAATGACGTTGGTTATAATAATAGTGCTTCTTCCGTAGCCATGACAGCACCGTTGTCCGGTATGTCTTGGTCTAAAACAGAATTTTGTACTGCCCACTGTAACTTTTCGGATTTTACAGTGTTTGTTACACATTGTTTTGCAAATTCTTGTCCTCTAACAGGTAGGATAGAGCAG…
DQ167147	CK/CH/LSC/99I	China	1999	GI-22	DQ167147_CK/CH/LSC/99I_China_1999_GI-22	ATGTTGGGGAAGTCACTGTTAATAGTGACTGTTTTGTTTGCACTATGTAGTGCTACTCTTTATACTCACGATTATGTTTACTACTACCAAAGTGCCTTTAGACCACCAAATGGATGGCATTTGCAGGGGGGTGCTTATGCAGTAGTGAATTCTACTAATAAAACTAACAATGCAGGCGCCGCTAGCGAGTGTTCTGTAGGTGTTCTTTTTAATTATACTAACGGAAATGACGTTGGTTATAATAATAGTGCTTCTTCCGTAGCCATGACAGCACCGTTTCCTGGTATGTCTTGGTCTAAAACACAATTTTGTACTGCCCATTGTAATTTTTCGGATTTTACAGTGTTTGTTACACATTGTTTTGCAAACTCTTGTCCTTTAACAGGTAGGATAGAGGAA…
DQ288927	SAIBK	China	2007	GI-22	DQ288927_SAIBK_China_2007_GI-22	ATGTTGGGGAAGTCACTGTTTTTAGTGACCATTTTGTGTGCACTATGTAGTGCAAATTTGTTTGATTCTGATAATTATGTGTACTACTACCAAAGTGCCTTTAGACCACCAAATGGATGGCATTTGCAGGGGGGTGCTTATGCAGTAGTGAATTCTATTAATAAAACTAACAATGCAGGCGCCGCTAGCGAGTGTTCTGTAGGTGTCCCTTTTAATTATACTAACGGAAATGACGTTGGTTATAATAATAGTGCTTCTTCCGTAGCCATGACAGCACCGTTGCCTGGTATGTCTTGGTCTAGAACACAATTTTGTACTGCCCACTGTAACTTTTCGGATTTTACAGTGTTTGTTACACATTGTTTTGCAAATTCTTGTCCTTTAACAGGTAGGATAGAG…
GQ265940	HN08	China	2008	GI-22	GQ265940_HN08_China_2008_GI-22	ATGTTGGGGAAGTCACTGTTAATAGTGACTGTTTTGTTTGCACTATGTAGTGCCACTCTTTATACTCACGATTATGTTTACTACTACCAAAGTGCCTATAGACCACCAAATGGATGGCATTTGCAAGGGGGTGCTTATGCAGTAGTGAATTCTACTAATAAAACTAACAATGCAGGCGCCGCTAGCGAGTGTTCTGTAGGTGTTCTTTTTAATTATACTAACGGAAATGACGTTGGTTATAATAATAGTGCTTCTTCTGTAGCCATGACAGCACCGCTTCCTGGTATGTCTTGGTCTAAAACACAATTTTGTACTGCCCATTGTAACTTTTCGGATTTTACAGTGTTTGTTACACATTGTTTTGCAAATTCTTGTCCTTTAACAGGTAGGATAGAGGAA…
HQ018890	CK/CH/JX/JA09-1	China	2009	GI-22	HQ018890_CK/CH/JX/JA09-1_China_2009_GI-22	ATGTTGGGGAAGTCACTGTTTTTAGTGACCATTTTGTGTGCACTATGTAGTGCAAATTTGTTTGATATTGATAATAATTATGTTTACTACTACCAAAGTGCCTTTAGACCACCAAATGGATGGCATTTGCAGGGGGGCGCTTATGCAGTAGTTAATTTTACTAATAAATCTAACAATGCAGGCGCCGCTCAAGAGTGTTCTGTAGGTGTTCTTTTTAATTATAGTAACGGAAATGACATTGGTTATAATAATAGTGCTTCTTCCATAGCCATGACAGCACCGTCCCCTGGTATGTCTTGGTCTAAATCACAATTTTGTACTGCCCACTGTAACTTTTCGGATTTTACAGTGTTTGTTACACATTGTTTTGCAAATTCTTGTCCTTTAACAGGTACGATA…
HM131453	attenuated IS/1494/06	Israel	2006	GI-23	HM131453_attenuated_IS/1494/06_Israel_2006_GI-23	ATGTTGGTGAAGTCACTGTTTATAGTGACTCTTTTGTTTGCACTATGCATTGCCGCTTTGTTTGACAACAATGAGACTGTTTACTACTACCAGAGTGCCTTCCGACCATCCACTGGTTGGCATATGCATGGGGGTGCTTATGCAGTAGTTAATGTTTCTGTAGAATATAGCAACGCAGGCCCAGGTCAATGTACTGCAGGGTCTATCTATTGGAGTAAAAATTTTAGTGCATCTTCTGTAGCCATGACAGCACCTGATACAGGTATGTCTTGGTCAGCCAGCCAGTTCTGTACGGCTCACTGTAACTTTACAGATTTTACAGTGTTTGTTACACATTGTTACAAAAGTGGTCATGGTTCATGTTCTTTAACAGGTCTGATTCCACAGAATCATATTCGT…
JX027070	IBVAR2-06	Israel	nd	GI-23	JX027070_IBVAR2-06_Israel_GI-23	ATGTTGGTGAAGTCACTGTTTATAGTGACTCTTTTGTTTGCACTATGCATTGCCGCTTTGTTTGACAACAATGAGACTGTTTACTACTACCAGAGTGCCTTCCGACCATCCACTGGTTGGCATATGCATGGGGGTGCTTATGCAGTAGTTAATGTTTCTGTAGAATATAGCAACGCAGGCCCAGGTCAATGTACTGCAGGGTCTATCTATTGGAGTAAAAATTTTAGTGCATCTTCTGTAGCCATGACAGCACCTGATACAGGTATGTCTTGGTCAGCCAGCCAGTTCTGTACGGCTCACTGTAACTTTACAGATTTTACAGTGTTTGTTACACATTGTTACAAAAGTGGTCATGGTTCATGTYCTTTAACAGGTCTGATTCCACAGAATCATATTCGT…
JX173488	Eg/CLEVB-2/IBV/012	Egypt	2012	GI-23	JX173488_Eg/CLEVB-2/IBV/012_Egypt_2012_GI-23	ATGTTGGTGAAGTCACTGTTTATAGTGACTCTTTTGTTTGCACTATGCAGTGCCGCTTTGTTTGACAACAATGAGACTGTTTACTACTACCAGAGTGCCTTCCGACCATCCACTGGCTGGCATATGCATGGGGGTGCTTATGCAGTAGTTAATGTTTCTGTAGAATATAAAAACGCAGGCTCAGGTCAATGTACTGCAGGGTCTATCTATTGGAGTAAAAATTTTACTGCATCTTCTGTAGCCATGACAGCACCTGATACAGGTATGTCTTGGTCAGCCAGCCAGTTTTGTACGGCTCACTGTAACTTTACAGATTTTACAGTGTTTGTTACACATTGTTACAAAAATGGTCAGGGTTCATGTCCTTTAACAGGTCTGATTCCACAGAATCATATTCGT…
AF093796	Variant 2	Israel	1998	GI-23	AF093796_Variant2_Israel_1998_GI-23	ATGTTGGTGAAGTCACTGTTTATAGTGACTCTTTTGTTTGCACTATGTAGTGCCGCTTTGTTTGACAACAATGAGACTGTTTACTACTACCAAAGTGCCTTCCGACCATCCAACGGTTGGCATAAGCATGGGGGTGCTTATGCAGTAGTTAATGTTTCTGTAGAATATAACAACGCAGGCACAGGTGGTTGTACTGCAGGGGTTATCTATTGGAGTAAAAATTTTAGTGCATCTTCTGTAGCCATGACAGCACCTGGTACAGGTATGTCTTGGTCAACCAATCAGTTCTGTACGGCTCACTGTAACTTTACAGATTTTACAGTGTTTGTTACACATTGTTACAAAAGTGGTTCTGGTTCATGTCCTTTAACAGGTTTGATTCCACAGAATCATATTCGT…
EU780077	IS/1494/06	Israel	2006	GI-23	EU780077_IS/1494/06_Israel_2006_GI-23	ATGTTGGTGAAGTCACTGTTTATAGTGACTCTTTTGTTTGCACTATGCAGTGCCGCTTTGTTTGACAACAATGAGACTGTTTACTACTACCAGAGTGCCTTCCGACCATCCACTGGTTGGCATATGCATGGGGGTGCTTATGCAGTAGTTAATGTTTCTGTAGAATATAGCAACGCAGGCCCAGGTCAATGTACTGCAGGGTCTATCTATTGGAGTAAAAATTTTAGTGCATCTTCTGTAGCCATGACAGCACCTGATACAGGTATGTCTTGGTCAGCCAGCCAGTTCTGTACGGCTCACTGTAACTTTACAGATTTTACAGTGTTTGTTACACATTGTTACAAAAGTGGTCATGGTTCATGTCCTTTAACAGGTCTGATTCCACAGAATCATATTCGT…
KP259312	TR8	Turkey	2011	GI-23	KP259312_TR8_Turkey_2011_GI-23	AGACAGACCTAGTACTTAATTTATTAAGGAACGGTAAGGTGTTAGTTAGAGATGTTGGTGAAGTCACTGTTTATAGTGACTCTTTTGTTTGCACTATGCAGTGCCGCTTTGTTTGACAACAATGAGACTGTTTACTACTACCAGAGTGCCTTCCGACCATCCACTGGCTGGCATATGCATGGGGGTGCTTATGCAGTAGTTAATGTTTCTGTAGAATATAGCAACGCAGGCTCAGGTCAATGTACTGCAGGGTCTATCTATTGGAGTAAAAATTTTAGTGCATCTTCTGTAGCCATGACAGCACCTGATACAGGTATGTCTTGGTCAGCCAGCCATTTCTGTACGGCTCACTGTAACTTTACAGATTTTACAGTGTTTGTTACACATTGTTACAAAAGT…
KC533682	Eg/1265B/2012	Egypt	2012	GI-23	KC533682_Eg/1265B/2012_Egypt_2012_GI-23	ATGTTGGGGAAGTCACTGTTTATAGTGACTCTTTTGTTTGCACTATGTAGTGCCGCTTTGTTTGATAATAATGAAACCGTTTACTACTACCAAAGTGCCTTTAAACCGGCTGATGGATGGCATTTGCATGGTGGTGCTTATGCAGTAGTAAACGTTTCTTTAGAAACTAATAATGCAGGCACAGTTTCACAATGCACTGCAGGGTCTATCTATTGGAGTAAAAATTTTAGTGCATCTTCTGTAGCCATGACAGCACCTGATACAGGTATGTCTTGGTCAGCCAGCCAGTTCTGTACGGCTCACTGTAACTTTACAGATTTTACAGTGTTTGTTACACATTGTTACAAAAATGGTCAGGGTTCATGTCCTTTAACAGGTCCGATTCCACGGAATCATATT…
AY091552	Israel/720/99	Israel	1999	GI-23	AY091552_Israel/720/99_Israel_1999_GI-23	ATGTTGGGGAAGTCACTGTCATTAGTGACTCTTTTGTTTGCACTATGTAGTGCTAGTTTGTTTGATAATAATGAAACCGTTTACTACTACCAAAGTGCCTTCAGACCGTCTGATGGATGGCATATGCATGGAGGTGCTTATGCAGTAGTTAATGTTTCTTTAGCGTACGCTAATGCACAACCAATTTGCACTGTGGGTGCCATTGGCTGGAGCAAAAACTTTTCTGCAGCTTCTGTAGCCATCACTGCACCTGCTGCAGGTATGTCTTGGTCAAAATCACAATTTTGTACTGCTCACTGTAATTTCTCAGATTTTACAGTGTTTGTTACACATTGTTATTCAAGTGGTCAAGGTTCCTGTCCATTAACAGGGCAGTTACAAAGAAATTCTATTCGCATC…
KF757447	V13	India	1998	GI-24	KF757447_V13_India_1998_GI-24	ATGTTGGTGAAGTCTCTGTTTATAGTGACTCTGTTGTGTGCACTATGTGTAGTGCAAAGCTGGTATGGTGATAGTTACGTCTACTACTACCAAAGTGGCTTTAGGCCACCTACTGGTTGGCATTTACATGGAGGTGCTTATGCCGTAGTAAATGTTTCTGAGGAAAATAGTACTGTTACTGCAACAGTATGTACTACGGGTATTATTAGTGGTGGTCGCAGTTTTAATGCTTCATCTGTAGCTATGACAGCACCATCTTCAGGTATGGGTTGGTCTAAGACGCAGTTTTGTACGGCTTATTGTAACTTCTCTGATATTACAGTGTTTGTTACACATTGTTTTGTAAGTGGGCATGGTAAATGCCCTTTAACAGGCTTAATTCAACAGGGTAACATTCGC…
KF757451	V25	India	2004	GI-24	KF757451_V25_India_2004_GI-24	ATGTTGGTAACACCTCTTTTACTAGTGACTCTTTTGTGTGCACTATGTAGTGCTGTTTTGTATGACAATGGTTCTTACGTTTACTACTACAAAAGTGCCTTTAGGCCATTTAATGGTTGGCATTTACATGGAGGTGCTTATGCCGTAGTAAATGTTTTTGATGGAACCAATAGTACTGTTACTGCAACAGAATGTACTACGGGTATTATTAGTGGTGGTCGCAGTTTTAATGCTTCATCTGTAGCTATGACAGCACCATCTTTAGGTATGGGTTGGTCTAAGACGCAGTTTTGTACGGCTTATTGTAACTTCTCTGATATTACAGTGTTTGTTACACATTGCTTTGTAAGTGGGCATGGTAAATGCCCTTTAACAGGTTTAATTCAACAGGGTTACATT…
KF757450	V24	India	2007	GI-24	KF757450_V24_India_2007_GI-24	ATGTTGGTAACACCTCTTTTACTAGTGACTCTTTTGTGTGCACTATGTAGTGCAAAGCTGTATGGTGATAGTTACGTCTACTACTACCAAAGTGGCTTTAGGCCACCTACTGGTTGGCATTTACATGGAGGTGCTTATGCCGTAGTAAATGTTTTTGAGGAAAATAGTACTGTTACTGCAACAGAATGTACTACGGGTATTATTAGTGGTGGTCGCAGTTTTAATGCTTCATCTGTAGCTATGACAGCACCATCTTCAGGTATGGGTTGGTCTAAGACGCAGTTTTGTACGGCTTATTGTAACTTCTCTGATATTACAGTGTTTGTTACACATTGTTTTGTAAGTGGGCATGGTAAATGCCCTTTAACAGGCTTAATTCAACAGGGTAACATTCGCATT…
KF809791	IBV422	India	2012	GI-24	KF809791_IBV422_India_2012_GI-24	ATGTTGGTAACTCCTCTTTCACTAGTGACTCTTTTGTGTGCACTATGTAGTGCTGCTTTGTTTGACGGGAATTCTTACGTGTACTACTACCAAAGCGCCTTTAGGCCATTTGATGGTTGGCATTTACATGGAGGTGCTTATGCCGTAGTAAATGTTTCTGAGGAAAATAGTACTGTTACTGCAACAGAATGTACTACGGGTATTATTAGTGGTGGCCACAGTTTTAATGCTTCATCTGTAGCTATGACAGCACCATCTTTAGGTATGGGTTGGTCTAAGATGCAGTTTTGTACGGCTTATTGTAATTTCTCTGATTTTACAGTGTTTGTTACGCATTGTTTTGTGAGTGGGCCTAATAAATGCCCTTTAACAGGTCTCATTCCGCAGGGTAATATTCGC…
KF809795	IBV470	India	2013	GI-24	KF809795_IBV470_India_2013_GI-24	ATGTTGGGGATCACTCTTTCTAGTGACTCATTTTGTGTGCACTATGTAGTGTGCTTTGTTGACGGGAATTCTTACGTGTACTACTACCAAAGCGCCTTTAGGCCACCTAATGGTTGGCATTTACATGGAGGTGCTTATGCCGTACTAAATGTTTCTGAGGAAAATAGTACTGTTACTGCAACAGAATGTACTACGGGTATTATTAGTGGTGGTCACAGTTTTAATGCTTCATCTGTAGCTATGACAGCACCATCTTTAGGTATGGGTTGGTCTAGGATGCAGTTTTGTACGGCCTATTGTAATTTTTCTGATTTTACAGTGTTTGTTACGCATTGTTTTGTGAGTGGGTCTAATAAATGCCCTTTAACAGGTCTCATTCCGCAGGGTAATATTCGCATT…
KF809796	IBV506	India	2013	GI-24	KF809796_IBV506_India_2013_GI-24	ATGTTGGTAACACCTCCTTTACTAGTGACTCTTTTGTGTGCACTATGTAGTGCTGCTTTGTATGACAGTGATTCTTACGTGTACTACTACCAAAGCGCTTTTAGGCCACCTTCTGGTTGGCATTTACATGGAGGTGCTTATGCCGTAGTAAATGTTTCTGTGGAAAATAGTACTGTCACTGCAACAGAATGTACTACGGGTATTATTAGTGGTGGTCACAGTTTTAATGCTTCATCTGTAGCTATGACAGCACCATCTTTAGGTATGGCTTGGTCTAAGACACAGTTTTGTACGGCTTATTGTAACTTCTCTGATATTACAGTGTTTGTTACACATTGTTTTGTAAGCGGGCATGGTAAATGCCCTTTAACGGGCTTAATTCAACAGGGTTACATTCGC…
EU925393	CA/1737/04	USA	2004	GI-25	EU925393_CA/1737/04_USA_2004_GI-25	ATGTTGGCATTACGTCTTTTACAAGTGACTCTTTTGTTTGCACTATGTAGTGCTGCTTTGTATGACAAAGGTTCTTATGTTTACTACTACCAAAGTGCCTTTAGACCACCAGATGGTTGGCATTTACAAGGGGGTGCGTATGCAGTAGTTAATTCTACTAATTACTCTAATAATGCAGGCAAGGCACCACTATGTACTGGTGGTTTGCTTACAGATGTTTACAACAACACAGCTGCTGCTATATCTATGGTAGCACCGGCTTCAGGTATGAGTTGGTCTACATCACAGTTTTGTACTGCTCATTGTAGATTCTCAGACCTTACTGTGTTTGTTACGCACTGTTATAATGCGTCTACGGGTGCTTGCCCTATAACAGGTTTTGTACCACAGAATCATATT…
EU694402	DMV/5642/06	USA	2006	GI-25	EU694402_DMV/5642/06_USA_2006_GI-25	ATGTTGGGGAAGTCACTGTTTTTAGTGACCATTTTGTGTGCACTATGTAGTGCAAATTTGTTTGATGATAAGTATGTTTATTACTACCAAAGTGCCTTTAGACCACCAGATGGTTGGCATTTACAAGGGGGTGCGTATGCAGTAGTTAATTCTACTAATCATACTAATAATGCAGGCACTGCATTACTATGTACTGGTGGTTTGCTTACAGATGTTTACAACAACACAGCTGATGCTATATCTATGGTAGCACCGGCTTCAGGTATGAGTTGGTCTACATCACAGTTTTGTACTGCTCATTGTAGATTCTCAGACCTTACTGTGTTTGTTACGCACTGTTATAATTCGTCTAATGGTGCTTGCCCTATAACAGGTTTTGTACCACAGAATCATATTCGC…
JN160805	GA/60173/2007	USA	2007	GI-25	JN160805_GA/60173/2007_USA_2007_GI-25	ATGTTGGGGAAGTCACTGTTTTTAGTGACTATTTTGTTTGCACTATGTAGTGCAAATTTGTTTGATCATAATTATGTTTACTACTACCAAAGTGCCTTTAGACCATCAAATGGTTGGCATTTACAAGGGGGTGCGTATGCAGTAGTTAATTCTACTAGTCACTTTAATAATGCAGGCGCTGCATCAGTATGTACTGGTGGTTTGCTTACAGATGTTTACAACAACACAGCTGCTGCTATATCTATGGTAGCACCGGCTTCAGGTATGAGTTGGTCTACATCACAGTTTTGTACTGCTCATTGTAGATTCTCAGACTTTACTGTGTTTGTTACGCACTGTTATAACGCGTCTAATGGTGCTTGTCCTATAACAGGTTTTGTACCACAGAATCATATTCGC…
KM660636	GA/10216/2010	USA	2010	GI-25	KM660636_GA/10216/2010_USA_2010_GI-25	ATGTTGGGGAAGTCACTGTTTTTAGTGACCATTTTGTGTGTACTATGTAGTGCAAATTTGTTTGGTGATAATTATGTTTACTACTACCAAAGTGCCTTTAGACCACCAAATGGTTGGCATTTACAAGGGGGTGCTTATGCAGTAGTTAATTCCACTAATTACTCTAATAATGCAGGCCATGACAGATGTACTGGTGGTTTGCTTACAGATGTTTACAACAACAGCGCTGCTGCTATATCTATGGTAGCACCGGCTTCAGGTATGAGTTGGTCTACATCACAGTTTTGTACTGCTCATTGTAGATTTTCAGAAGTTACTGTGTTTGTTACGCACTGTTATAATGCGTCTAGTGGTGCTTGCCCTATAACAGGTTTTGTACCACAGAATCATATTCGCATT…
KP085595	GA/12274/2012	USA	2012	GI-25	KP085595_GA/12274/2012_USA_2012_GI-25	ATGTTGGGGAAGTCACTGTTTTTAGTGACCATTTTGTGTGCACTATGTAGTGCAAATTTGTTTGGTGATAAGTATGTTTATTACTACCAAAGTGCCTTTAGACCACCAGATGGTTGGCATTTACAAGGGGGTGCTTATGCAGTAGTTAATTCTACTAGTCATTCTAATAATGCAGGCACTGCACCACTATGTACTGGTGGTTTGCTTACAGATGTTTACAACAACACAGCTGATGCTATATCTATGGTAGCACCGGCTTCAGGTATGAGTTGGTCTACATCACAGTTTTGTACTGCTCATTGTAGATTTTTAGACGTTACTGTGTTTGTTACGCACTGTTATAATTCGACTAATGGTGCTTGTCCTATAACAGGTTTTGTACCACAGAATCATATTCGC…
KP085597	GA/13485/2013	USA	2013	GI-25	KP085597_GA/13485/2013_USA_2013_GI-25	ATGTCGGGGAAGTCACTGTTTTTAGTGATCACTTTGTGTGCACTATGTAGTGCAAATTTGTTTGATGATAAGTATGTTTACTACTACCATAGTGCCTTTAGACCACCAAATGGTTGGCATCTACAAGGTGGTGCGTATGCAGTAGTTAATTCTACTAGTTACACTAATAATGCAGGCGCTGCACCATTATGTATTGGTGGTTTGCTTACAGAAGTTTACAACAACACAGCTGATGCTATATCTATGGTAGCACCGGCTCCAGGTATGAGTTGGTCTACATCACAGTTTTGTACTGCTCATTGTAAATTCTCAGACCTTACTGTGTTTGTTACGCACTGTTATAATAGGACTGTTGGTGCTTGCCCTATAACAGGTTTTGTACAACAGAATCATATTCGC…
FN182243	NGA/B401/2006	Nigeria	2006	GI-26	FN182243_NGA/B401/2006_Nigeria_2006_GI-26	ATGTTGGGAACACCAATTTTACTACTGACTCTCTTGTGTGCGCTATGTAGTGCTAATTTGATTGGTGATTCTTATGTTTACTACTACCAGAGTGAGTACAGACCACCTAATGGTTGGCATTCACATGGTGGTGCTTATGCAGTAGTTAGTACTGTTAATCAAACTAGCACTGTCACACAGTCGGAGTGCACAGTTGGTGTTATTAAAGGTGGTCGTGATTTTAATGCTTCTTCTGTAGCTATTACCGCACCACCTTCAGGTATGGCCTGGTCAAAACTTCAATTTTGTACAGCGCATTGTAATTTTAGTGATGTTACAGTGTTTGTAACACATTGTTTTAAAGATGGTGTTGGATCTTGTCCACTTACAGGCAAAATCCCACAGAACTTTCTCCGTATT…
FN182269	NGA/N544/2006	Nigeria	2006	GI-26	FN182269_NGA/N544/2006_Nigeria_2006_GI-26	ATGTTGGGAACATCAGCCTTACTACTGACTCTTTTGTGTGCGCTATGTAGTGCTAATTTGATTGGTGATTCTTATGTTTACTACTACCAGAGTGAGTTTAGACCACCTGACGGTTGGAATTTACATGGTGGTGCTTACGCAGTAGTTAATACTTCTAAAGAAACCAGCACTGTCACACAGCAGGTGTGCACAACTGGTGTTATTGGACGTAGTAGAGCTTTTAATGCTTCTTCTGTGGCTATTACTGCACCACCGTCAGGTATGGCCTGGTCAGGATCTCAAATTTGTACAGCGCATTGTAATTTTAGTGATATTACAGTGTTTGTAACACATTGTTTTAAAGATGGTGCTAGAGCTTGTCCACTTACAGGCAAAATTCAACAGGGCCATCTTCGTATT…
FN182270	NGA/N545/2006	Nigeria	2006	GI-26	FN182270_NGA/N545/2006_Nigeria_2006_GI-26	ATGTTGGGAACATCAGCCTTACTACTGACTCTTTTGTGTGCGCTATGTAGTGCTAATTTGATTGGTGATTCTTATGTTTACTACTACCAGAGTGAGTTTAGACCACCTGACGGTTGGAATTTACATGGTGGTGCTTACGCAGTAGTTAATACTTCTAAAGAAACCAGCACTGTCACACAGCAGGTGTGCACACTTGGTGTTATTGGACGTAGTAGAGCTTTTAATGCTTCTTCTGTGGCTATTACTGCACCACCGTCAGGTATGGCCTGGTCAGGATCTCAAATTTGTACAGCGCATTGTAATTTTAGTGATATTACAGTGTTTGTAACACATTGTTTTAAAGATGGTGCTAGAGCTTGTCCACTTACAGGCAAAATTCAACAGGGCCATCTTCGTATT…
FN182266	NGA/BB91/2007	Nigeria	2007	GI-26	FN182266_NGA/BB91/2007_Nigeria_2007_GI-26	ATGCTGGGAACACCAATTTTACTACTGACTCTCTTGTGTGCGCTATGTAGTGCTAATTTGATTGGTGATTCTTATGTTTACTACTACCAGAGTGAGTTCAGACCACCTGATGGTTGGAATTTACATGGTGGTGCTTATGCAGTAGTTAGTACTTTTAATGAAACCAACACTGCCACACAGTCGGAGTGCACAGTTGGTGTTATTAAAGGTGGTGGTGGTTTTAATGCTTCTTCTGTAGCTATTACTGCACCACCTTCAGGTATGGCCTGGTCAAAATCTCAATTTTGTACAGCGCATTGTAATTTTAGTGATATTACAGTGTTTGTAACACATTGTTTCAAAGATGGTGCTGGATCTTGTCCACTTACAGGCAAAATCCCACAGAACTTTCTTCGTATT…
FN182268	NGA/BP61/2007	Nigeria	2007	GI-26	FN182268_NGA/BP61/2007_Nigeria_2007_GI-26	ATGTTGGGAACACCAATTTTATTACTGACTCTCTTGTGTGCGCTATGTAGTGCTAATTTGATTGGTGATTCTTATGTTTACTACTACCAGAGTGAGTACAGACCACCTAATGGTTGGCATTTACATGGTGGTGCTTATGCAGTAGTTAGTACTGTTAATCAAACTAGCAATGTCACACAGTCGGAGTGCACAGTTGGTGTTATTAAAGGTGGTCGTGATTTTAATGCTTCTTCTGTAGCTATTACCGCACCACCTTCAGGTATGGCCTGGTCAAAATCTCAATTTTGTACAGCGCATTGTAATTTTAGTGATGTTACAGTGTTTGTAACACATTGTTTTAAAGATGGTGCTGGATCTTGTCCACTTACAGGCAAAATCCCACAGAACTTTCTTCGTATT…
FN182272	NER/28/2007	Niger	2007	GI-26	FN182272_NER/28/2007_Niger_2007_GI-26	ATGTTGGGAGCACCAGCCTTACTACTGACTCTTTTGTGTGCGCTATGTAGTGCTAATTTGATTGGTGATTCTTATGTTTACTACTACCAGAGTGAGTTTAGACCACCTGATGGTTGGAATTTACATGGTGGTGCTTACGCAGTAGTTAGTACTTTTAATGAAACCAACACTGCCACACAGTCGGAGTGCACAGTTGGTGTTATTAAAGGTGGTCGTGATTTTAATGCTTCTTCTGTAGCTATTACTGCACCACCTTCAGGTATGGCCTGGTCAAAATCTCAATTTTGTACAGCGCATTGTAATTTTAGCGATATTACAGTGTTTGTAACACATTGTTTTAAAGATGGTGTTGGATCTTGTCCACTTACAGGCAAAATCCCACAGAACTTTCTTCGTATT…
GU301925	GA08	USA	2008	GI-27	GU301925_GA08_USA_2008_GI-27	ATGTTGGGGAAGTCACTGTTTTTAGTGACCATTTTGTTTGCACTATGTAGTGCTAATTTATATGATAATAATTCTTTTGTGTATTACTACCAGAGTGCTTTTAGGCCAGGACTTGGTTGGCATTTACATGGAGGTGCTTATGCAGTAGTTAATGTGTCTTCTGAAACTAATAATGCAGGCTCCTCATCTTCTTGCACTGCTGGTGCTATTTATTGGAGTAAAAATTTTAGTGCAGCTTCTGTAGCCATGACTGCACCAGATTCTGGTATGTTATGGTCTGCAAACCAATTTTGTACGGCCCACTGCAATTTTACTAGTTTTACAGTGTTTGTTACACATTGTTTTAAGTCAGGTGCCAAGGAGTGTCCTTTGACTGGTCTGATTCAAAAGGGTTATCTT…
GU437858	GPL8225	USA	2008	GI-27	GU437858_GPL8225_USA_2008_GI-27	ATGTTGGGGAAGTCACTGTTTTTAGTGACCATTTTGTTTGCACTATGTAGTGCTAATTTATATGATAATAATTCTTTTGTGTATTACTACCAGAGTGCTTTTAGGCCAGGACTTGGTTGGCATTTACATGGAGGTGCTTATGCAGTAGTTAATGTGTCTTCTGAAACTAATAATGCAGGCTCCTCATCTTCTTGCACTGCTGGTGCTATTTATTGGAGTAAAAATTTTAGTGCAGCTTCTGTAGCCATGACTGCACCAGATTCTGGTATGTTATGGTCTGTAAACCAATTTTGTACGGCCCACTGCAATTTTACTAGTTTTACAGTGTTTGTTACACATTGTTTTAGGTCAGGTGCTAAGGAGTGTCCTTTGACTGGTCTGATTCAAAAGGGTTATCTT…
GU437864	GPL8264	USA	2009	GI-27	GU437864_GPL8264_USA_2009_GI-27	ATGTTGGGGAAGTCACTGTTTTTAGTGACCATTTTGTTTGCACTATGTAGCGCTAATTTATATGATAATAATTCCTTTGTGTATTACTACCAGAGTGCTTTTAGGCCAGGACCTGGTTGGCATTTACATGGAGGTGCTTATGCAGTAGTTAATGTGTCTTCTGAAACTAATAATGCAGGCCCCTCATCTTCTTGCACTGCTGGTGCTATTTATTGGAGTAAAAATTTTAGTGCAGCTTCTGTAGCCATGACTGCACCAGATCCTGGTATGTTATGGTCTGTAAACCAATTTTGTACGGCCCACTGCAATTTTACTAGTTTTACAGTGTTTGTTACACATTGTTTTAGGTCAGGTGCCAATGAGTGTCCTCTGACTGGTCTGATTCAAAGGGGTTATCTT…
KM660631	GA/10231/2010	USA	2010	GI-27	KM660631_GA/10231/2010_USA_2010_GI-27	ATGTTGGGGAAGTCAATGTTTTTAGTGACCATTTTGTTTGCACTATGTAGTGCTAATTTATATGATAATAATTCTTTTGTGTATTACTACCAGAGTGCTTTTAGGCCAGGACCTGGTTGGCATTTACATGGAGGTGCTTATGCAGTAGTTAATGTGTCTTCTGAAACTAATAATGCAGGCTCCTCATCTTCTTGCACTGCTGGTGCTATTTATTGGAGTAAAAATTTTAGTGCAGCTTCTGTAGCCATGACTGCACCAGATTCTGGTATGTCATGGTCTGTAAAACAATTTTGTACGGCCCACTGCAATTTTACTAGTTTTACAGTGTTTGTTACACATTGTTTTAAGTCAGGTGCCAATGAGTGTCCTTTGACTGGTTTCATTCAACAGGGTTATCTT…
KM660634	GA/12341/2012	USA	2012	GI-27	KM660634_GA/12341/2012_USA_2012_GI-27	ATGTTGGGGAGGTCACTGTTTCTAGTGACCATTTTGTTTGCACTATGTAGTGCTAATTTATATGACAACGGCTCTTTTGTGTATTACTACCAGAGTGCTTTTAGGCCAGGATCTGGTTGGCATTTACATGGGGGTGCTTATGCAGTAGTTAATGTGTCTTCTGAAACTAATAATGCAGGCTCCTCATCTACTTGCACTGTTGGGGCTATTTATTGGAGTAGAAATTTTAGTGCAGCTTCTGTAGCCATGACTGCACCAAATCTTGGTATGTCATGGTCTGCTTCGCAATTTTGTACGGCCCACTGCAATTTTACTAGTTTTACAGTGTTTGTTACACATTGTTTTAAGAGCGGTCACGGTGAGTGTCCTTTGACTGGTCCGATCCAACAGGGTTATCTT…
KM660635	GA/13384/2013	USA	2013	GI-27	KM660635_GA/13384/2013_USA_2013_GI-27	ATGTTGGTGAAGTCACTGTTTATAGTGACCATTTTGTTTGCACTATGTAGTGCTATTTTGTATGACAATAATACTTATGTTTACTACTACTCAAGCGCCTTTAGGCCATCTGCAGGGTGGCATTTACATGGAGGTGCTTATGCAGTAGTTAATGTGTCTCAAGAACCCAATAACGCAGGCTCATCTGGAGAGTGTACTGCAGGAGCTATTTATTGGAGTAAAAATTTTAGTGCATCTTCAGTAGCCATGACGGCACCAAGTAGTGGTATGTCGTGGTCTACTTCACAATTTTGTACGGCTCACTGTAATTTTACAAATTTTGTAGTGTTTGTCACACATTGTTATAAAAACGGGCCATCTTCTTGTCCTTTAACNNGCCTTATTCCACAAGGTCATATT…
M21971	D1466	The Netherlands	1979	GII-1	M21971_D1466_TheNetherlands_1979_GII-1	ATGTGGGCATCGTTACTGTCAGTAGTGACTCTTTTGTTTGCTTTAAGTGAATGTAGTATAGTAGGTGAAAATTACACATACTATTACCAGAGTCAGTTTAGGCCGCCTAATGGCTGGCATAAACATGGTGGAGCCTATCTTGTAACCAATGAAACTGACATATCCTATAATGGTGTGTCTTGTACTGTGGGTACAATAAAAGGCGGCATTGTCATTAATGAGAGTGCTATATCTTTTGTTACAAAAACACCCATTGCTTGGTCAGCCAACGGCGTTTGCACTACATATTGTAATTACTCCAGCTTATATGTGTTTGTTACCCATTGTGGGGGCAGCGGACATACTAGTTGTATTATAAATACAAATCGCATAGGCGAGATTGTTTTAGGTGTTAAAGAC…
M21968	V1397	The Netherlands	1984	GII-1	M21968_V1397_TheNetherlands_1984_GII-1	ATGTTGGCACAGTTACTGTTAGCAGTGACTCTTTTGTCTGCTTTAGGTGAATGTAGTATAGTAGGTGAAAATTACACATACTATTACCAGAGTCAGTTTAGACCGCCTAATGGCTGGCATAAACATGGTGGAGCCTATCTTGTAGTTAATGAAACTGATATATCCTATGATGCTGCGTCTTGTACTGTGGGTACAATAAAAGGCGGCATTGTCATTAATGAGAGTGCTATATCTTTTGTTACTAAAACACCTATTGCTTGGTCAGCTCAAGGCGTTTGCACTACATATTGTAATTATTCCAGCCTATATGTGTTTGTAACCCATTGTGGGGGCCGTGGACATAATAGTTGTATTATAAATACAAATCGCATAGGCGAGATTGTTTTAGGTGTTAAATCC…
U29450	N1/88	Australia	1988	GIII-1	U29450_N1/88_Australia_1988_GIII-1	ATGTTGGAGAATTTGCTATTATTAGCGACAGCTTTGTTGTCGCTATGTAGTGGAAATCTTTTTGACGAAGATAATAAGTATGTGTACTACTACCAGAGTGGTTTTAGACCCCCAAACGGGTGGCACTTGCATGGTGGTGCGTATGCAGTTGATCGTGTGTTTAATATAACTAATAATGCAAACGGTGCTGGTTGCACTGTTGGTTCTCTTGGTCAAAGTTTAAATGTTGGTGCCTCTGCAATTGCTATGACAGCACCTGTTGGAAGCGGAATGTCTTGGTCTACGAAATCTTTTTGTACTGCACACTGTAACTTCTCTGAATTTACAGTGTTTGTCACTCATTGCTTTTCAAGTATTTCTGGTGCTTGCCCATTGACTGGTAATATAGGCCAAGGTGCT…
U29521	V18/91	Australia	1991	GIII-1	U29521_V18/91_Australia_1991_GIII-1	ATGTTGGAGAATCTGCTATTGTTAGCGACAGCTTTGTTGTCGCTATGTAGTGGAAATCTTTTTGATGAAGATAATAAGTATGTGTACTACTACCAGAGTGGTTTTAGGACCCCAAAGGGGTGGCACTTGCATGGTGGTGCGTATGCAGTTTATCGTGTGTTTAATATAACTAATGCAAACGCTGATGCGTGTGCTGTTGGTTCTCTTGGTCAAAGTTTAAATGTTAGTGCCTCTGCAATTGCTATGACAGCACCTGTTGGAAGCGGAATGTCTTGGTCTGCGAGTTCTTTTTGTACTGCACACTGTAACTCCTCTGAATTTACAGTGTTTGTCACTCATTGCTATAAAAATAATCCTGCTGCTTGCCCGTTGACTGGTAACATAGGCGTAGGTGCTATT…
DQ490219	V6-92	Australia	1992	GIII-1	DQ490219_V6-92_Australia_1992_GIII-1	ATGTTGGAGAATCTGCTATTGTTAGCGACAGCTTTGTTGTCGCTATGTAGTGGAAATCTTTTTGATGAAGATAATAAGTATGTGTACTACTACCAGAGTGGTTTTAGACCCCCAAAGGGGTGGCACTTGCATGGTGGTGCGTATGCAGTTTATCGTGTGTTTAATATAACTAATGCAAACGCTGATGCGTGTGCTGTTGGTTCTCTTGGTCAAAGTTTAAATGTTAGTGCCTCTGCAATTGCTATGACAGCACCTGTTGGAAGCGGAATGTCTTGGTCTGCGCGTTCTTTTTGTACTGCACACTGTAACTTCTCTGAATTTACAGTGTTTGTCACTCATTGCTATAAAAATACTCCTGCTGCTTGCCCGTTGACTGGTAACATAGGCGTAGGTGCTATT…
JN176213	N1/08	Australia	2008	GIII-1	JN176213_N1/08_Australia_2008_GIII-1	ATGTTGGTGAAGTTGTCATTAACAGTGACAGCTTTGTTGTCGCTATGTAGTGGAAATCTTTTTGATGAAGATAATAAGTATGTGTACTACTACCAGAGTGGTTTTAGACCCCCAAACGGGTGGCACTTGCAGGGTGGTGCGTATGCAGTTTATAATGTGTCTAATATAACTAGTAGTACAAGCGGTAAGTGTGCTGTTGGTTTTTTAGGTGAAAGTTTAAATGTTAGTGCTTCTGCAATTGCTATGACAGCACCTGTTGGAAGCGGAATGTCTTGGTCTGCGACTTCTTTTTGTACTGCACACTGTAACTTCTCTGAATTTACAGTGTTTGTCACTCATTGCTATAATAGTAATTCAGGAGCTTGCCCTCTGACTGGTAATATAGGCCAAGGTGCTATT…
U77298	DE/072/92	USA	1992	GIV-1	U77298_DE/072/92_USA_1992_GIV-1	ATGTTGGCCAAGTCACTGTTTATAGTGACTCTTTTGTTAGCACTATGTGAGGGTGGCTTAGTAGGTGAAAATTACACCTACTACTACCAAAGTGAGTACAGGCCTCCTAATGGCTGGCATATGCAAGGAGGCGCTTATAAAGTTGTTAATAAAACTACTATTAGTTACACAAACCAAGCTTGTACTATAGGTGTGATTGGAGGTGGTGTTACTATTAATCAGAGTGCAATCGCATTTGCATCAGCAATTGGAATTAGTTGGTCAAAGCAAGGCGTTTGTACTGCATACTGTAATTATACAAGCTTTTATGTTTTTGTGACACACTGTGGTGGAACCGGTCATAGTTGCATAGTTAATACACGACAGACTGGCGTTCTCGTCTTTGGTGTCAAAAACTAT…
AF274436	AR/6386/97	USA	1997	GIV-1	AF274436_AR/6386/97_USA_1997_GIV-1	ATGTTGGTAACACCTCTTTTATTAGTGACTCTTTTGTTAGCACTATGTGAGGGTGGTTTAGTAGGTGAAAATTACACCTACTACTACCAAAGTGGATACAGGCCTCCTAATGGCTGGCATATGCAAGGAGGCGCTTATAAAGTTGTTAATAAAACTACTATTAGTTACACACACCAAGATTGTAGTATAGGTGTGATTCGAGGTGGTGTTGCTATTAATCAGAGTGCAATCGCATTTACATCAGCAACTGGAATTAGTTGGTCAAAGCGAGGCGTTTGTACTGTATACTGTAATTATACAAGTTTTTATGTTTTTGTGACACACTGTGGTGGAATTGGTCATAGTTGTATAGTTAATACACAACAGACTGGCGTGCTTGTCTTTGGTGTCAAAAACTAT…
AF274439	GA/5381/99	USA	1999	GIV-1	AF274439_GA/5381/99_USA_1999_GIV-1	ATGTTGGTCAAGTCACTGTTTATAGTGACTCTTTTGTTAGCACTATGTGAGGGTGGTTTAGTAGGTGAAAATTACACCTACTACTACCAAAGTGATTACAGGCCTCCTAATGGATGGCATATGCAAGGAGGCGCTTATAAAGTTGTTAACAAAACTACTATTAGTTACACAGGCCGATCTTGTACTATAGGTGTGATTAGCGGTGGTGTTACTATTAACCAGAGTGCAATCGCATTTACATCGGCAACTGGAATTAGTTGGTCAAATCAAGGCGTTTGTACTGTATACTGTAATTATACAAGTTTTTATGTTTTTGTGACACACTGTGGTGGAACCGGTCATAGTTGCATAGTTAATACACAACAGACTGGCGTGCTTGTCTTTGGTGTCAAAAACTAT…
AF317212	CU82616	USA	2000	GIV-1	AF317212_CU82616_USA_2000_GIV-1	ATGTTGGCCAAGTCACTGTTTATAGTGACTCTTTTGTTAGCACTATGTGAGGGTGGTTTAGTAGGTGAAAATTACACCTACTACTACCATAGTGAATACAGGCCTCCTAATGGCTGGCATATGCAAGGAGGCGTTTATAAAGTTGTTAATAAAACTACTGTTAGTTACACAGACAACGAGTGTACTATAGGTGTGATTAAAGGTGGTGTTGCTATCAATCAGAGTGCAATCGCATTTACGTCAGCAACTGGAATTAGTTGGTCAAAACAAGGCGTTTGTACTGTATACTGTAATTATACAAGTTTTTATGTTTTTGTGACACACTGTGGTGGAACCGGTCATAGTTGCATAGTTAATACTATTGAGACTGGTAAGCTTGTCTTTGGTGTCAAAAACTAT…
AF338719	GA/13055/00	USA	2000	GIV-1	AF338719_GA/13055/00_USA_2000_GIV-1	ATGTTGGGCAAGTCACTGTTTATAGTGACTCTTTTGTTAGCACTATGTGAGGGTGGTTTAGTAGGTGTAAATTACACCTACTACTACCAAAGTGGATACAGGCCTCCTAATGGCTGGCACATGCAAGGAGGCGCTTATAAAGTTGTTAATAAAACTACTATTAGTTACACAGACCAAGCGTGTACTATAGGTGTGATTCGAGGTGGTGTTACTATTAATCAGAGTGCAATCGCATTTACATCAGCAACTGGAAGTAGTTGGTCAAAGCAAGGCGTTTGTACTGTATACTGTAATTATACAAGTTTTTATGTTTTTGTGACACACTGTGGTGGAACTGGTCATAATTGCATAGTTAATACAAAAAAGCTTGGTGTGCTTGTCTTTGGTGTCAAAAACTAT…
EU283066	GA/Avial1/vaccinestrain	USA	nd	GIV-1	EU283066_GA/Avial1/vaccinestrain_USA_GIV-1	ATGTTGGGCAAGTCACTGTTTATAGTGACTCTTTTGTTAGCACTATGTGAGGGTGGTTTAGTAGGTGTAAATTACACCTACTACTACCAAAGTAGATACAGGCCTCCTAATGGCTGGCACATGCAAGGAGGCGCTTATAAAGTTGTTAATAAAACTACTATTAGTTACACAGACCAAGAGTGTACTATAGGTGTGATTCGAGGTGGTGTTACTATTAATCAGAGTGCAATCGCATTTACATCAGCAACTGGAAGTAGGTGGTCAAAGCAAGGCGTTTGTACTGTATACTGTAATTATACAAGTTTTTATGTTTTTGTGACACACTGTGGTGGAACTGGTCATAATTGCATAGTTAATACAAAAAAGCTTGGTGTGCTTGTCTTTGGTGTCAAAAACTAT…
DQ059618	N4/02	Australia	2002	GV-1	DQ059618_N4/02_Australia_2002_GV-1	ATGTTGGTGAAGCCACTGTTTATAGTGACAGCTTTGTTGTCGCTATGTAGTGGAAATCTTTTTGATTCAAACAACACCTATGTTTACTATTACCAGAGTGCCTTTAGACCATTTGATGGTTGGCACGTGCAAGGGGGTGCATATGCAGTGAGTAGTGTGTTTAATAGATTTAATAATGCAAATTCTCACACTTGTAGTGTTGGAACCTTAGGTCCCAGTTATAATTACTCCGGTGCGGCTGTAGCTATGACTGCGCCACATTCAGGTATGAATTGGTCTAAAAATCAGTTTTGCACGGCACACTGTAATTTTAGTGATATCTTTGTTTATGTTACGCATTGTTATGCTAGTAACTGCGTTTTGGTAAATAATATAGGTCAAGGTAACATATATATTGGT…
DQ059619	N5/03	Australia	2003	GV-1	DQ059619_N5/03_Australia_2003_GV-1	ATGTTGGTGAAGCCACTGTTTATAGTGACAGCTTTGTTGTCGCTATGTAGTGGAAATCTTTTTGATTCAAACAACACCTATGTTTACTATTACCAGAGTGCCTTTAGACCATTTGATGGTTGGCACGTGCAAGGGGGTGCATATGCAGTGAGTAGTGTGTTTAATAGATCTAATAATGCAAATTCTCACACTTGTAGTGTTGGAACCTTAGGTCCCAGTTATAATTACTCCGGTGCGGCTGTAGCTATGACTGCGCCACATTCAGGTATGAATTGGTCTAAAGATCAGTTTTGCACGGCACACTGTAATTTTAGTGATATCTTTGTTTATGTTACGCATTGTTATGCTAGTAACTGCGTTTTGGTAAATAATATAGGTCAAGGTAACATATATATTGGT…
DQ059620	N4/03	Australia	2003	GV-1	DQ059620_N4/03_Australia_2003_GV-1	ATGTTGGTGAAGCCACTGTTTATAGTGACAGCTTTGTTGTCGCTATGTAGTGGAAATCTTTTTGATTCAAACAACACCTATGTTTACTATTACCAGAGTGCCTTTAGACCATTTGATGGTTGGCACGTGCAAGGGGGTGCATATGCAGTGAGTAGTGTGTTTAATAGATCTAATAATGCAAATTCTCACACTTGTAGTGTTGGAACCTTAGGTCCCAGTTATAATTACTCCGGTGCGGCTGTAGCTATGACTGCGCCACATTCAGGTATGAATTGGTCTAAAGATCAGTTTTGCACGGCACACTGTAATTTTAGTGATATCTTTGTTTATGTTACGCATTGTTATGCTAGTAACTGCGTTTTGGTAAATAATATAGGTCAAGGTAACATATATATTGGT…
FJ235194	N1/03	Australia	2003	GV-1	FJ235194_N1/03_Australia_2003_GV-1	CACGTGCAAGGGGGTGCATATGCAGTGAGTAGTGTGTTTAATAGATCTAATAATGCAAATTCTCACACTTGTAGTGTTGGAACCTTAGGTCCCAGTTATAATTACTCCGGTGCGGCTGTAGCTATGACTGCGCCACATTCAGGTATGAATTGGTCTAAAGATCAGTTTTGCACGGCACACTGTAATTTTAGTGATATCTTTGTTTATGTTACGCATTGTTATGCTAATAACTGCGTTTTGGTAAATAATATAGGTCAAGGTAACATATATATTGGTGCTAAGCGTAATGGTGAGTCTATTTTTAATAAAATACTTTCCGTTACCTCTTACCCTAAATTTATGTCACTTCATTGTGTTAACAATGCTACTTCCGTTTATCTAAATGGAAACCTTGTTTTC…
FJ235191	V1/07	Australia	2007	GV-1	FJ235191_V1/07_Australia_2007_GV-1	CACGTGCAAGGGGGTGCATATGCAGTGAGTAGTGTGTTTAATAGATCTAATAATGCAAATTCTCACACTTGTCGTGTTGGAACCTTAGGTCCCAGTTATAATTACTCCGGTGCGGCTGTAGCTATGACTGCGCCACATTCAGGTATGAATTGGTCTAATAAGCAGTTTTGCACGGCACACTGTAATTTTAGTGATATCTTTGTTTATGTTACGCATTGTTATGCTAGTAATTGCGTTTTGGTAAATAATATAGGTCAAGGTAACATATATATTGGTGCTAAGCGTAATGGTGAGTCTATTTTTAATAAAACACTTTCCGTTACCTCTTACCCTAAATTTATGTCACTTCATTGTGTTAACAATGCTACTTCCGTTTATCTAAATGGAAACCTTGTTTTC…
JX018208	018	Australia	2008	GV-1	JX018208_018_Australia_2008_GV-1	CTATGTAGTGGAAATCTTTTTGATTCAAACAACACCTATGTTTATTATTACCAGAGTCCCTTTAGACCATTTGATGGTTGGCACTTGCAAGGGGGTGCATATGCAGTGAGTAGTGTGTTTAATAGATCTAATAATGCAAATTCTCACACTTGTAGTGTTGGAACCTTAGGTCCCAGTTATAATTACTCCGGTGCGGCTGTAGCTATGACTGCGCCACATTCAGGTATGAATTGGTCTAAAGATCAGTTTTGCACGGCACACTGTAATTTTAGTGATATCTTTGTTTATGTTACGCATTGTTATGCTAATAACTGCGTTTTGGTAAATAATATAGGTCAAGGTAACATATATATTGGTGCTAAGCGTAATGGTGAGTCTATTTTTAATAAAACACTTTCC…
GQ265948	TC07-2	China	2007	GVI-1	GQ265948_TC07-2_China_2007_GVI-1	ATGTTGGAGAAGTTACTGTTTTTAGTGACCATTTTGTGTGCACTATGTAGTGCAAATTTGTTTGATGCTGATAATAGTTATGTGTACTACTACCAGAGTGGATTTAGACCTCCTTTAGGTTGGCACCTTTATGGTGGTGCGTATGCAGTAGAACGGTTTTTTAATGAAACCAGCAATGCAGGCTCTGGTGACTGTACTGCTGGAGCCATTGTACATAGTTTAAATGTTACTGCAAGTGCAGTTGCGATTACTACACCTGTTAATGGCATGCGTTGGTCATCTATTAATGGAGTGTGTTCAATACATTGCAATTTTAGTACAATTGTTGTTTTTGTTACACATTGTTTTAAAAATAGACAAGGAATATGTCCCTTGACAGGTAAATTAGGGGAGGGTGAC…
JF804680	K119/09	Korea	2009	GVI-1	JF804680_K119/09_Korea_2009_GVI-1	GTGACCCTTTTGTGTGCACTATGTAGTGCAAATTTGTTTGATGCTGATAATAGTTATGTGTACTACTACCAGAGTGGATTTAGGCCCCCGTCAGGTTGGCACCTTCATGGTGGTGCGTATGCAGTAGAACGGGTTTTTAACAAAACCAGCAATGCAGGCTCTGGGGACTGTACTGCTGGAGCCATTGTACATAGTTTAAATGTTACTGCAAGTGCAGTTGCGATTACTACACCTGTTAATGGCATGGAGTGGTCATCTAGTAGCGGAGTGTGTTCAACACATTGCAATTTTAGTACAATTGTTGTTTTTGTTACACATTGTTATAAAACTGGACAAAGAATATGTCCCTTGACAGGTACGTTAAATAAGGGTGATATTCGTATTGGTGTCCTAGATAGT…
JF804687	K273/09	Korea	2009	GVI-1	JF804687_K273/09_Korea_2009_GVI-1	GTGACCCTTTTGTGTGCACTATGTAGTGCAAATTTGTTTGATGCTGATAATAGTTATGTGTACTATTACCAGAGTGGATTTAGACCTCCTTTAGGTTGGCACCTTTATGGTGGTGCGTATGCAGTAGAACGGTTTTTTAATGAAACCAGCAATGCAGGCCCTGGTGACTGTACTGCTGGAGCCATTGTACATAGTTTAAATGTTAATGCAAGTGCAGTTGCGATTACTACACCTGTTAATGGCATGCATTGGTCATCTAGTAATGGGGTGTGTTCAACACATTGCAATTTTAGTACAATTGTTGTTTTTGTTACACATTGTTTTAAAACTGGACCAGGAATATGTCCCTTGACAGGTACATTAAATAAGGGTGATATTCGTATTGGTGCTCTAGATAGT…
JX292013	GX-NN09032	China	2009	GVI-1	JX292013_GX-NN09032_China_2009_GVI-1	ATGTTGGGGAAGTCACTGTTTTTAGTGACCATTTTGTGTGCACTATGTAGTGCAAATTTGTTTGATGCTGATAATAGTTATGTGTACTACTACCAGAGTGGATTTAGACCTCCTTTAGGTTGGCACCTTTATGGTGGTGCGTATGCAGTAGAACGGTTTTTTAATGAAACCAGCAATGCAGGCTCTGGTGACTGTACTGCTGGAGCCATTGTACATAGTTTAAATGTTAGTGCAAGTGCAGTTGCGATTACTACACCTGTTAATGGCATGCATTGGTCATCTAGTAATGGAGTGTGTTCAACACATTGCAATTTTAGTACAATTGTTGTTTTTGTTACACATTGTTTTAAAAATGGACAAGGAATATGTCCCTTGACAGGTAAATTAAAGAAGGGTGAT…
JF804677	K23/10	Korea	2010	GVI-1	JF804677_K23/10_Korea_2010_GVI-1	GTGACCCTTTTGTGTGCACTATGTAGTGCAAATTTGTTTGATGCTGATAATAGTTATGTGTACTACTACCAGAGTGGATTTAGACCTCCTTTAGGTTGGCACCTTTATGGTGGTGCGTATGCAGTAGAACGGTTTTTTAATGAAACCAGCAATGCAGGCTCTGGTGGCTGTACTGCTGGAGCCATTGTACATAGTTTAAATGTTACTGCAAGTGCAGTTGCGATTACTACACCTGTTAATGGCATGCATTGGTCATCTATTAATGGAGTGTGTTCAACACATTGCAATTTTAGTACAATTGTTGTTTTTGTTACACATTGTTTTAAAAATGGACAAGGAATATGTCCCTTGACAGGTAAACTAAGGGAGGGTGATATTCGTATTGGTGTTCTAGATAGT…
KF007209	SDIB781/2012	China	2012	GVI-1	KF007209_SDIB781/2012_China_2012_GVI-1	ATGTTGGGGAAGTCACTGTTTTTAGTGACCATTTTGTGTGCACTATGTAGTGCAAATTTGTTTGATTCTGATAATAGTTATGTGTACTACTACCAGAGTGGATTTAGACCTCCTTTAGGTTGGCACCTTTATGGTGGTGCGTATGCAGTAGAACGGTTTTTTAATGAAACCAGCAATGCAGGCTCTGGTGACTGTACTGCTGGAGCCATTGTACATAGTTTAAATGTTACTGCAAGTGCAGTTGCGATTACTACACCTGTTAATGGCATGTATTGGTCATCTAGTAAGGGAGTGTGTTCAACACATTGCAATTTTAGTACAATTGTTGTTTTTGTTACACATTGTTTTAAAAATGGACAAGGAATATGTCCCTTGACAGGTAAATTAAGGGAGGGTGAT…

## Sheet: Table S2
GenBank acc. number	Strain name	Country of origin	Year of collection	Lineage	Nucleotide sequence	Amino acid sequence
UZB-IBV-1	UZB-IBV-1	Uzbekistan	2025	GI-1	cagaagtttattgtctatcgtgaaaatagtgttaatactacttttacgttacacaatttcacttttcataatgagactggcgccaacccaaatcctagtggtgtccagaatattcaaacttaccaaacacaaacagctcagagtggttattataattttaatttttcctttctgagtagttttgtttataaggagtctaattttatgtatggatcttatcacccaagttgtaattttagactagaaactattaataatggtttgtggtttaattcactttcagtttcaattgcttacggtcctcttcaaggtgattgtaag	QKFIVYRENSVNTTFTLHNFTFHNETGANPNPSGVQNIQTYQTQTAQSGYYNFNFSFLSSFVYKESNFMYGSYHPSCNFRLETINNGLWFNSLSVSIAYGPLQGDCK
FJ888351	H120			GI-1	cagaagtttattgtctatcgtgaaaatagtgttaatactacttttacgttacacaatttcacttttcataatgagactggcgccaacccaaatcctagtggtgtccagaatattcaaacttaccaaacacaaacagctcagagtggttattataattttaatttttcctttctgagtagttttgtttataaggagtctaattttatgtatggatcttatcacccaagttgtaattttagactagaaactattaataatggtttgtggtttaattcactttcagtttcaattgcttacggtcctcttgaaggtggttgcaag	QKFIVYRENSVNTTFTLHNFTFHNETGANPNPSGVQNIQTYQTQTAQSGYYNFNFSFLSSFVYKESNFMYGSYHPSCNFRLETINNGLWFNSLSVSIAYGPLEGGCK
KU736747	Ma5			GI-1	cagaagtttattgtctatcgtgaaaatagtgttaatactacttttacgttacacaatttcacttttcataatgagactggcgccaacccaaatcctagtggtgtccagaatattcaaacttaccaaacacaaacagctcagagtggttattataattttaatttttcctttctgagtagttttgtttataaggagtctaattttatgtatggatcttatcacccaagttgtaattttagactagaaactattaataatggtttgtggtttaattcactttcagtttcaattgcttacggtcctcttcaaggtggttgcaag	vQKFIVYRENSVNTTFTLHNFTFHNETGANPNPSGVQNIQTYQTQTAQSGYYNFNFSFLSSFVYKESNFMYGSYHPSCNFRLETINNGLWFNSLSVSIAYGPLQGGCK
M95169	Beaudette			GI-1	cagaagtttattgtctatcgtgaaaatagtgttaatactacttgtacgttacacaatttcatttttcataatgagactggcgccaaccctaatcctagtggtgttcagaatattcaaacttaccaaacaaaaacagctcagagtggttattataattttaatttttcctttctgagtagttttgtttataaggagtctaattttatgtatggatcttatcacccaagttgtaaatttagactagaaactattaataatggcttgtggtttaattcactttcagtttcaattgcttacggtcctcttcaaggtggttgcaag	QKFIVYRENSVNTTCTLHNFIFHNETGANPNPSGVQNIQTYQTKTAQSGYYNFNFSFLSSFVYKESNFMYGSYHPSCKFRLETINNGLWFNSLSVSIAYGPLQGGCK
AY561711	M41			GI-1	cagaagtttattgtctatcgtgaaaatagtgttaatactacttttacgttacacaatttcacttttcataatgagactggcgccaaccctaatcctagtggtgttcagaatattcaaacttaccaaacacaaacagctcagagtggttattataattttaatttttcctttctgagtagttttgtttataaggagtctaattttatgtatggatcttatcacccaagttgtaattttagactagaaactattaataatggcttgtggtttaattcactttcagtttcaattgcttacggtcctcttcaaggtggttgcaag	QKFIVYRENSVNTTFTLHNFTFHNETGANPNPSGVQNIQTYQTQTAQSGYYNFNFSFLSSFVYKESNFMYGSYHPSCNFRLETINNGLWFNSLSVSIAYGPLQGGCK
KF411040	CK/CH/LLN/111169			GI-1	cagaagtttattgtctatcgtgaaaatagtattaatactactcttaagttacacaatttcacttttcataatgagactggcgccaaccctaatcttagtggtgttcagaatattcaaacttaccaaacacaaacagctcagagtggttattataattttaatttttcctttctgagtggttttgtttataaggagtctaattttatgtatggatcttatcacccaagttgtaattttagaccagaaactattaataatggcttgtggtttaattcactttcagtttcaattgcttacggtcctcttcaaggtggttgcaag	QKFIVYRENSINTTLKLHNFTFHNETGANPNLSGVQNIQTYQTQTAQSGYYNFNFSFLSGFVYKESNFMYGSYHPSCNFRPETINNGLWFNSLSVSIAYGPLQGGCK
KJ200289	ckZA/6743b/11			GI-1	cagaagtttattgtctatcgtgaaaatagtgttaatactacttttacgttacacaatttcacttttcataatgagactggcgccaacccaaatcctagtggtgtccagaatattcaaacttaccaaacacaaacagctcagagtggttattataattttaatttttcctttctgagtagttttgtttataaggagtctaattttatgtatggatcttatcacccaagttgtaattttagactagaaactattaataatggtttgtggtttaattcactttcagtttcaattgcttacggtcctcttcaaggtggttgcaagcagaagtttattgtctatcgtgaaaatagtgttaatactacttttacgttacacaatttcacttttcataatgagact…	QKFIVYRENSVNTTFTLHNFTFHNETGANPNPSGVQNIQTYQTQTAQSGYYNFNFSFLSSFVYKESNFMYGSYHPSCNFRLETINNGLWFNSLSVSIAYGPLQGGCK
UZB-IBV-2	UZB-IBV-2	Uzbekistan	2025	GI-23	agaaggtttgttgtgtatcgtgaaactagtgttaacaccacgttggttttaactaatttcacctttacaaatgtaagtaatgcctcgcctaatacaggtggtgtcaatactattaacatatatcaaacacaaacagctcagagtggttattataattttaatttttcttttctgagtagttttgtttataagcagtctgattttatgtatgggtcttatcacccaaagtgtgattttagaccggaaactattaataatggtttgtggtttaattctctatctgtttcactagcctatgggccgctacaaggaggttgtaag	RRFVVYRETSVNTTLVLTNFTFTNVSNASPNTGGVNTINIYQTQTAQSGYYNFNFSFLSSFVYKQSDFMYGSYHPKCDFRPETINNGLWFNSLSVSLAYGPLQGGCK
HM131453	attenuated IS/1494/06			GI-23	gaaaggtttgttgtgtatcgtgaaactagtgttaacaccacgttggttttaactaatttcacctttacaaatgtaagtaatgcctcgcctaatacaggtggtgtcaatactattaacatatatcaaacacaaacagctcagagtggttattataattttaatttttcttttctgagtagttttgtttataagcagtctgattttatgtatgggtcttatcacccaaagtgtgattttagaccggaaactattaataatggtttgtggtttaattctctatctgtttcactagcctatgggccgctacaaggtggttgtaag	ERFVVYRETSVNTTLVLTNFTFTNVSNASPNTGGVNTINIYQTQTAQSGYYNFNFSFLSSFVYKQSDFMYGSYHPKCDFRPETINNGLWFNSLSVSLAYGPLQGGCK
JX027070	IB VAR2-06			GI-23	gaaaggtttgttgtgtatcgtgaaactagtgttaacaccacgttggttttaactaatttcacctttacaaatgtaagtaatgcctcgcctaatacaggtggtgtcaatactattaacatatatcaaacacaaacagctcagagtggttattataattttaatttttcttttctgagtagttttgtttataagcagtctgattttatgtatgggtcttatcacccaaagtgtgattttagaccggaaactattaataatggtttgtggtttaattctctatctgtttcactagcctatgggccgctacaaggtggttgtaag	ERFVVYRETSVNTTLVLTNFTFTNVSNASPNTGGVNTINIYQTQTAQSGYYNFNFSFLSSFVYKQSDFMYGSYHPKCDFRPETINNGLWFNSLSVSLAYGPLQGGCK
JX173488	Eg/CLEVB-2/IBV/012			GI-23	gaaaggtttgttgtgtatcgtgaaactagtgttaacaccacgttggttttaactaatttcacctttacaaatgtaagtaatgcctcgcctaatacaggtggtgtcaatactattaacatatatcaaacacaaacagctcagagtggttattataattttaatttttcttttctgagtagttttgtttataagcagtctgattttatgtatgggtcttatcacccaaagtgtgattttagaccggaaactattaataatggtttgtggtttaattctctatctgtttcactagcctatgggccgctacaaggtggttgtaag	ERFVVYRETSVNTTLVLTNFTFTNVSNASPNTGGVNTINIYQTQTAQSGYYNFNFSFLSSFVYKQSDFMYGSYHPKCDFRPETINNGLWFNSLSVSLAYGPLQGGCK
AF093796	Variant 2			GI-23	gaaaggtttgttgtgtatcgtgaaactagtgttaacaccacgttggttttaactaatttcacctttacaaatgtaagtaatgcctcgcctaatacaggtggtgtcaatactattaacatatatcaaacacaaatagctcagagtggttattataattttaatttttcctttctgagtagttttgtttataagcagtctgattttatgtatgggtcttaccacccaaagtgtaattttagaccggaaaccattaataatggtttgtggtttaattcactctctgtttctctagcctatggaccacttcaaggtggttgtaag	ERFVVYRETSVNTTLVLTNFTFTNVSNASPNTGGVNTINIYQTQIAQSGYYNFNFSFLSSFVYKQSDFMYGSYHPKCNFRPETINNGLWFNSLSVSLAYGPLQGGCK
EU780077	IS/1494/06			GI-23	gaaaggtttgttgtgtatcgtgaaactagtgttaacaccacgttggttttaactaatttcacctttacaaatgtaagtaatgcctcgcctaatacaggtggtgtcaatactattaacatatatcaaacacaaacagctcagagtggttattataattttaatttttcttttctgagtagttttgtttataagcagtctgattttatgtatgggtcttatcacccaaagtgtgattttagaccggaaactattaataatggtttgtggtttaattctctatctgtttcactagcctatgggccgctacaaggtggttgtaag	ERFVVYRETSVNTTLVLTNFTFTNVSNASPNTGGVNTINIYQTQTAQSGYYNFNFSFLSSFVYKQSDFMYGSYHPKCDFRPETINNGLWFNSLSVSLAYGPLQGGCK
KP259312	TR8			GI-23	gaaaggtttgttgtgtatcgtgaaactagtgttaacaccacgttggttttaactaatttcacctttacaaatgtaagtaatgcctcgcctaatacaggtggtgtcaatactattaacatatatcaaacacaaacagctcagagtggttattataattttaatttttcttttctgagtagttttgtttataagcagtctgattttatgtatgggtcttatcacccaaagtgtgattttagaccggaaactattaataatggtttgtggtttaattctctatctgtttcactagcctatgggccgctacaaggtggttgtaag	ERFVVYRETSVNTTLVLTNFTFTNVSNASPNTGGVNTINIYQTQTAQSGYYNFNFSFLSSFVYKQSDFMYGSYHPKCDFRPETINNGLWFNSLSVSLAYGPLQGGCK
UZB-IBV-3	UZB-IBV-3	Uzbekistan	2025	GI-13	gataagtttattgtatatcgagaaagtagtattaacactactttagagttaactaattttacttttactaatgtaagtaatgctgctcctaattcaggtggcattgagacctttcaattatatcaaacacataccgctcaggatggttattataattttaatttatcatttctgagtaggtttgtgtataaaccatctgattttatgtatgggtcttaccacccaaagtgtaattttagaccagagaatattaataatgacttatggtttaattcattatctgtgtcacttacttacggacccattcaaggtggttgtaag	DKFIVYRESSINTTLELTNFTFTNVSNAAPNSGGIETFQLYQTHTAQDGYYNFNLSFLSRFVYKPSDFMYGSYHPKCNFRPENINNDLWFNSLSVSLTYGPIQGGCK
KF377577	4/91 vaccine			GI-13	gataggtttattgtatatcgagaaagtagcactaacactactttagagttaactaatttcacttttactaatgtaagtaatgcttctcctaattcaggtggcgttgatactttccaattatatcaaacacatactgctcaggatggttattataattttaatttatcatttctgagtagttttgtgtataaaccatctgattttatgtatgggtcataccacccaaattgtaattttagaccagagaatattaataatggcttatggtttaattcattatctgtgtcacttacttacggacccattcaaggtggttgtaag	DRFIVYRESSTNTTLELTNFTFTNVSNASPNSGGVDTFQLYQTHTAQDGYYNFNLSFLSSFVYKPSDFMYGSYHPNCNFRPENINNGLWFNSLSVSLTYGPIQGGCK
MK680010	1-96 4V			GI-13	gataggtttattgtatatcgagaaagtagtattaacactactttagagttaactaattttacttttactaatgtaagtaatgctgctcctaattcaggtggcattgagacctttcaattatatcaaacacataccgctcaggatggttattataattttaatttatcatttctgagtaggtttgtgtataaaccatctgattttatgtatgggtcttaccacccaaagtgtaattttagaccagagaatattaataatgacttatggtttaattcattatctgtgtcac	DRFIVYRESSINTTLELTNFTFTNVSNAAPNSGGIETFQLYQTHTAQDGYYNFNLSFLSRFVYKPSDFMYGSYHPKCNFRPENINNDLWFNSLSVS
MK680022	CR88			GI-13	gataggtttattgtatatcgagaaagtagcactaacactactttaaagttaactaatttcagttttactaatgtaagtaatgcttctcctaattcaggtggcgttgatactttccaattatatcaaacaagtactgctcaggatggttattataattttaatttatcatttctgagtagttttgtgtataaaccatctgattttatgtatgggtcataccacccacattgtaagtttagaccagagaatattaataatggcttatggtttaattcatta	DRFIVYRESSTNTTLKLTNFSFTNVSNASPNSGGVDTFQLYQTSTAQDGYYNFNLSFLSSFVYKPSDFMYGSYHPHCKFRPENINNGLWFNSL
AF093794	4/91 pathogenic			GI-13	gataggtttattgtatatcgagaaagtagcactaacactactttagagttaactaatttcacttttactaatgtaagtaatgcttctcctaattcaggtggcgttgatactttccaattatatcaaacacatactgctcaggatggttattataattttaatttatcatttctgagtagttttgtgtataaaccatctgattttatgtatgggtcataccacccaaattgtaattttagaccagagaatattaataatggcttatggtttaattcattatctgtgtcacttacttacggacccattcaaggtggttgtaag	DRFIVYRESSTNTTLELTNFTFTNVSNASPNSGGVDTFQLYQTHTAQDGYYNFNLSFLSSFVYKPSDFMYGSYHPNCNFRPENINNGLWFNSLSVSLTYGPIQGGCK
AJ618985	FR-85131-85 (793B)			GI-13	gataggtttattgtatatcgagaaagtagcactaacactactttagagttaactaatttcacttttactaatgtaagtaatgcttctcctaattcaggtggcgttgaaacttttcaattgtatcaaacacgtactgctcaggatggttattataattttaatttatcatttctgagtagttttgtgtataaatcatctgattttatgtatgggtcataccacccaaagtgtaattttagaccagagaatattaataatggcttatggtttaattcattatctgtgtcacttacttacggacccattcaaggtggttgtaag	DRFIVYRESSTNTTLELTNFTFTNVSNASPNSGGVETFQLYQTRTAQDGYYNFNLSFLSSFVYKSSDFMYGSYHPKCNFRPENINNGLWFNSLSVSLTYGPIQGGCK
EU914938	Moroccan-G/83			GI-13	gataggtttattgtatatcgagaaagtagcactaacactactttagagttaactaatttcacttttactaatgtaagtaatgcttctcccaattcaggtggcgttgatacttttcaattatatcaaacacataccgctcaggatggttattataattttaatttatcatttctgagtagttttgtgtatataccatctgactttatgtatgggtcatatcacccagagtgcacgtttagaccagagactattaataatggcttatggtttaattcattatctgtgtcacttacttacggacccattcaaggtggttgtaag	DRFIVYRESSTNTTLELTNFTFTNVSNASPNSGGVDTFQLYQTHTAQDGYYNFNLSFLSSFVYIPSDFMYGSYHPECTFRPETINNGLWFNSLSVSLTYGPIQGGCK
