# Supplementary material for: First Molecular Characterization and Comprehensive Bioinformatic Analysis of Avian Infectious Bronchitis Virus from Uzbekistan Reveals GI-1, GI-13, and GI-23 Genotypes in Broilers
Source: Viruses. 2026 Mar 8;18(3):332. doi: 10.3390/v18030332 (PMC13030734; doi:10.3390/v18030332)
Supplement: Supplementary file 1 [file viruses-18-00332-s001.zip › Supplementary_Tables S3, S4, and S5.xlsx]

## Sheet: Table S3
UZB-IBV-1 Entropy omega profile values
relative nt_position	absolute nt_position	entropy_bits	omega_scaled	omega_raw
1	757	0.0803945	0.0135738	2.33333
2	758	0.123988	0.0135738	2.33333
3	759	0.266019	0.0135738	2.33333
4	760	0.0572078	0.0383944	6.6
5	761	0.1834	0.0383944	6.6
6	762	0.159111	0.0383944	6.6
7	763	0.166774	0.00143326	0.246377
8	764	0.134446	0.00143326	0.246377
9	765	0.548023	0.00143326	0.246377
10	766	0.479313	0.00935083	1.60741
11	767	0.213047	0.00935083	1.60741
12	768	0.527029	0.00935083	1.60741
13	769	0.179396	0.00041824	0.0718954
14	770	0.0604766	0.00041824	0.0718954
15	771	1.23778	0.00041824	0.0718954
16	772	0.225981	0.0322598	5.54545
17	773	0.0454147	0.0322598	5.54545
18	774	0.250459	0.0322598	5.54545
19	775	0.389022	0.00128026	0.220077
20	776	0.104198	0.00128026	0.220077
21	777	0.701392	0.00128026	0.220077
22	778	0.195732	0.00049102	0.0844063
23	779	0.206811	0.00049102	0.0844063
24	780	1.08608	0.00049102	0.0844063
25	781	0.204167	1.47179	253
26	782	0.671068	1.47179	253
27	783	0.163773	1.47179	253
28	784	0.0489826	0.00175873	0.302326
29	785	0.0321911	0.00175873	0.302326
30	786	0.169636	0.00175873	0.302326
31	787	0.42796	0.0334998	5.75862
32	788	0.15827	0.0334998	5.75862
33	789	0.114463	0.0334998	5.75862
34	790	0.15827	0.00385304	0.662338
35	791	0.146903	0.00385304	0.662338
36	792	0.399985	0.00385304	0.662338
37	793	0.0207962	0.00170045	0.292308
38	794	0.202473	0.00170045	0.292308
39	795	0.540772	0.00170045	0.292308
40	796	0.15827	0.0299817	5.15385
41	797	0.245196	0.0299817	5.15385
42	798	0.206659	0.0299817	5.15385
43	799	0.944665	2	925
44	800	0.258711	2	925
45	801	0.830205	2	925
46	802	0.751398	0.00576258	0.990588
47	803	0.969711	0.00576258	0.990588
48	804	1.1813	0.00576258	0.990588
49	805	0.167638	0.00153722	0.264249
50	806	0.0294389	0.00153722	0.264249
51	807	0.607705	0.00153722	0.264249
52	808	0.838822	0.0115703	1.98893
53	809	0.822893	0.0115703	1.98893
54	810	0.94625	0.0115703	1.98893
55	811	0.515744	0.00524979	0.902439
56	812	0.146903	0.00524979	0.902439
57	813	0.621692	0.00524979	0.902439
58	814	0.522324	0.0126947	2.18222
59	815	0.697719	0.0126947	2.18222
60	816	0.949828	0.0126947	2.18222
61	817	0.0294389	0.00746764	1.28369
62	818	0.495381	0.00746764	1.28369
63	819	0.422145	0.00746764	1.28369
64	820	0.157844	0.0329649	5.66667
65	821	0.0207962	0.0329649	5.66667
66	822	0.0583752	0.0329649	5.66667
67	823	1.16872	2	585
68	824	0.84741	2	585
69	825	0.197858	2	585
70	826	0.0113978	0.0151251	2.6
71	827	0.0522244	0.0151251	2.6
72	828	0.0415866	0.0151251	2.6
73	829	0.293088	0.0056193	0.965957
74	830	0.515744	0.0056193	0.965957
75	831	0.691331	0.0056193	0.965957
76	832	0.168529	0.0846746	14.5556
77	833	0.397738	0.0846746	14.5556
78	834	0.201229	0.0846746	14.5556
79	835	1.16512	0.0879186	15.1132
80	836	1.14481	0.0879186	15.1132
81	837	1.18264	0.0879186	15.1132
82	838	0.169209	0.000893678	0.153623
83	839	0.0529786	0.000893678	0.153623
84	840	0.928613	0.000893678	0.153623
85	841	1.35659	0.693925	119.286
86	842	0.824552	0.693925	119.286
87	843	1.47189	0.693925	119.286
88	844	0.158468	0.000259113	0.0445415
89	845	0.185244	0.000259113	0.0445415
90	846	1.16392	0.000259113	0.0445415
91	847	0.0584249	0.0281917	4.84615
92	848	0.190485	0.0281917	4.84615
93	849	0.234634	0.0281917	4.84615
94	850	1.29543	0.471204	81
95	851	0.847831	0.471204	81
96	852	0.994478	0.471204	81
97	853	1.13676	2	841
98	854	0.133243	2	841
99	855	0.183943	2	841
100	856	0.098204	0.0769181	13.2222
101	857	0.336077	0.0769181	13.2222
102	858	0.206659	0.0769181	13.2222
103	859	0.17989	0.00036787	0.0632369
104	860	0.0341891	0.00036787	0.0632369
105	861	1.2285	0.00036787	0.0632369
106	862	1.00017	0.36755	63.1818
107	863	0.487898	0.36755	63.1818
108	864	1.23543	0.36755	63.1818
109	865	0.633412	1.5222	261.667
110	866	1.25155	1.5222	261.667
111	867	0.421706	1.5222	261.667
112	868	0.126943	0.000777045	0.133574
113	869	0.0375905	0.000777045	0.133574
114	870	0.718627	0.000777045	0.133574
115	871	1.10201	2	759
116	872	0.902062	2	759
117	873	0.787054	2	759
118	874	0.79237	0.80861	139
119	875	0.830004	0.80861	139
120	876	0.740003	0.80861	139
121	877	0.197858	0.000550919	0.094703
122	878	0.178573	0.000550919	0.094703
123	879	0.918628	0.000550919	0.094703
124	880	0.169209	0.0128993	2.21739
125	881	0.175137	0.0128993	2.21739
126	882	0.0872806	0.0128993	2.21739
127	883	0.168529	0.00456437	0.784615
128	884	0.169209	0.00456437	0.784615
129	885	0.383296	0.00456437	0.784615
130	886	0.401249	0.637968	109.667
131	887	0.340905	0.637968	109.667
132	888	0.568419	0.637968	109.667
133	889	0.0529786	0.00444316	0.76378
134	890	0.278357	0.00444316	0.76378
135	891	0.364253	0.00444316	0.76378
136	892	0.17989	0.0355504	6.11111
137	893	0.178573	0.0355504	6.11111
138	894	0.197858	0.0355504	6.11111
139	895	0.17458	0.0149227	2.56522
140	896	0.0321911	0.0149227	2.56522
141	897	0.259337	0.0149227	2.56522
142	898	0.075158	0.15319	26.3333
143	899	0.216508	0.15319	26.3333
144	900	0.0830081	0.15319	26.3333
145	901	0.169209	0.0290867	5
146	902	0.189935	0.0290867	5
147	903	0.0697643	0.0290867	5
148	904	0.18175	0.343223	59
149	905	0.0583752	0.343223	59
150	906	0.157844	0.343223	59
151	907	0.163217	0.331588	57
152	908	0.0489826	0.331588	57
153	909	0.163217	0.331588	57
154	910	0.178573	0.0663176	11.4
155	911	0.193111	0.0663176	11.4
156	912	0.173139	0.0663176	11.4
157	913	0.169209	0.114408	19.6667
158	914	0.163217	0.114408	19.6667
159	915	0.185141	0.114408	19.6667
160	916	0.152697	0.012006	2.06383
161	917	0.1965	0.012006	2.06383
162	918	0.163217	0.012006	2.06383
163	919	0.169209	0.0535432	9.20408
164	920	0.163217	0.0535432	9.20408
165	921	0.985107	0.0535432	9.20408
166	922	0.187183	0.000595817	0.102421
167	923	0.157844	0.000595817	0.102421
168	924	1.0636	0.000595817	0.102421
169	925	0.187183	0.0188208	3.23529
170	926	0.0321911	0.0188208	3.23529
171	927	0.224741	0.0188208	3.23529
172	928	0.22492	0.0190033	3.26667
173	929	0.0113978	0.0190033	3.26667
174	930	0.169209	0.0190033	3.26667
175	931	0.06426	0.0061988	1.06557
176	932	0.169209	0.0061988	1.06557
177	933	0.335139	0.0061988	1.06557
178	934	0.663688	2	379
179	935	0.23067	2	379
180	936	0.0489826	2	379
181	937	0.175137	0.0329649	5.66667
182	938	0.0113978	0.0329649	5.66667
183	939	0.201229	0.0329649	5.66667
184	940	0.272882	0.00138401	0.237911
185	941	0.359964	0.00138401	0.237911
186	942	1.19784	0.00138401	0.237911
187	943	0.0113978	0.0570099	9.8
188	944	0.173139	0.0570099	9.8
189	945	0.0321911	0.0570099	9.8
190	946	0.270215	0.00211407	0.363409
191	947	0.39152	0.00211407	0.363409
192	948	0.80625	0.00211407	0.363409
193	949	0.202473	0.0606665	10.4286
194	950	0.197858	0.0606665	10.4286
195	951	0.58414	0.0606665	10.4286
196	952	0.0522244	0.0186767	3.21053
197	953	0.240719	0.0186767	3.21053
198	954	0.22118	0.0186767	3.21053
199	955	0.551987	0.475082	81.6667
200	956	0.169209	0.475082	81.6667
201	957	0.198542	0.475082	81.6667
202	958	0.152407	0.00839583	1.44324
203	959	0.648257	0.00839583	1.44324
204	960	0.654221	0.00839583	1.44324
205	961	0.157844	0.308319	53
206	962	0.0321911	0.308319	53
207	963	0.0321911	0.308319	53
208	964	0.175137	0.296684	51
209	965	0.0207962	0.296684	51
210	966	0.0207962	0.296684	51
211	967	0.163773	0.000610384	0.104925
212	968	0.163773	0.000610384	0.104925
213	969	1.00887	0.000610384	0.104925
214	970	0.163773	0.00502854	0.864407
215	971	0.173139	0.00502854	0.864407
216	972	0.345673	0.00502854	0.864407
217	973	0.163773	0.000707319	0.121588
218	974	0.0113978	0.000707319	0.121588
219	975	0.765206	0.000707319	0.121588
220	976	0.2877	0.00386342	0.664122
221	977	0.169209	0.00386342	0.664122
222	978	0.346731	0.00386342	0.664122
223	979	0.284638	0.00364816	0.627119
224	980	0.222574	0.00364816	0.627119
225	981	0.602078	0.00364816	0.627119
226	982	1.05764	0.0266676	4.58416
227	983	1.02873	0.0266676	4.58416
228	984	1.04385	0.0266676	4.58416
229	985	0.187183	0.331588	57
230	986	0.173139	0.331588	57
231	987	0.0207962	0.331588	57
232	988	0.210514	0.0332235	5.71111
233	989	0.386264	0.0332235	5.71111
234	990	0.587531	0.0332235	5.71111
235	991	0.169209	0.00477542	0.820896
236	992	0.0227942	0.00477542	0.820896
237	993	0.241106	0.00477542	0.820896
238	994	0.175137	0.0623286	10.7143
239	995	0.133691	0.0623286	10.7143
240	996	0.189869	0.0623286	10.7143
241	997	0.508252	0.0227173	3.90511
242	998	0.846229	0.0227173	3.90511
243	999	0.35455	0.0227173	3.90511
244	1000	0.168529	0.0054091	0.929825
245	1001	0.169209	0.0054091	0.929825
246	1002	0.34101	0.0054091	0.929825
247	1003	0.240024	0.07351	12.6364
248	1004	0.392803	0.07351	12.6364
249	1005	0.301737	0.07351	12.6364
250	1006	0.0435846	0.0127981	2.2
251	1007	0.0113978	0.0127981	2.2
252	1008	0.0322468	0.0127981	2.2
253	1009	0.0114177	0.0490318	8.42857
254	1010	0.184236	0.0490318	8.42857
255	1011	0.221872	0.0490318	8.42857
256	1012	0.0113978	0.0709715	12.2
257	1013	0.0415866	0.0709715	12.2
258	1014	0.213268	0.0709715	12.2
259	1015	0.169209	0.000424004	0.0728863
260	1016	0.117565	0.000424004	0.0728863
261	1017	1.03714	0.000424004	0.0728863
262	1018	0.412061	0.00167515	0.287958
263	1019	0.178573	0.00167515	0.287958
264	1020	0.648226	0.00167515	0.287958
265	1021	0.205414	0.343223	59
266	1022	0.152648	0.343223	59
267	1023	0.175137	0.343223	59
268	1024	0.17989	0.0663176	11.4
269	1025	0.0113978	0.0663176	11.4
270	1026	0.193865	0.0663176	11.4
271	1027	0.152407	0.00245193	0.421488
272	1028	0.0321911	0.00245193	0.421488
273	1029	0.477631	0.00245193	0.421488
274	1030	0.198542	0.0188208	3.23529
275	1031	0.163773	0.0188208	3.23529
276	1032	0.235056	0.0188208	3.23529
277	1033	0.539672	0.00112403	0.19322
278	1034	0.157844	0.00112403	0.19322
279	1035	0.819826	0.00112403	0.19322
280	1036	0.302541	0.006771	1.16393
281	1037	0.241616	0.006771	1.16393
282	1038	0.244858	0.006771	1.16393
283	1039	0.481641	0.00450447	0.774319
284	1040	0.157844	0.00450447	0.774319
285	1041	0.586823	0.00450447	0.774319
286	1042	0.210514	0.00123019	0.21147
287	1043	0.187183	0.00123019	0.21147
288	1044	0.781816	0.00123019	0.21147
289	1045	1.21018	1.39422	239.667
290	1046	0.169209	1.39422	239.667
291	1047	0.569807	1.39422	239.667
292	1048	0.1965	0.00171701	0.295154
293	1049	0.0522244	0.00171701	0.295154
294	1050	0.659754	0.00171701	0.295154
295	1051	0.157844	0.000532803	0.0915888
296	1052	0.157844	0.000532803	0.0915888
297	1053	0.877957	0.000532803	0.0915888
298	1054	0.173139	0.000490619	0.0843373
299	1055	0.152407	0.000490619	0.0843373
300	1056	1.22178	0.000490619	0.0843373
301	1057	0.154605	0.000500966	0.086116
302	1058	0.0211237	0.000500966	0.086116
303	1059	1.31621	0.000500966	0.086116
304	1060	0.328451	0.00640495	1.10101
305	1061	0	0.00640495	1.10101
306	1062	0.459161	0.00640495	1.10101
307	1063	0.188824	2	1927
308	1064	0.0234501	2	1927
309	1065	0.230639	2	1927
310	1066	0.156491	0.00208065	0.357664
311	1067	0.16784	0.00208065	0.357664
312	1068	0.44476	0.00208065	0.357664
313	1069	0.156746	0.000425217	0.0730949
314	1070	0.162458	0.000425217	0.0730949
315	1071	1.23374	0.000425217	0.0730949
316	1072	0.157518	0.000382161	0.0656934
317	1073	0.158036	0.000382161	0.0656934
318	1074	0.961897	0.000382161	0.0656934
319	1075	0.159483	0.26178	45
320	1076	0.159616	0.26178	45
321	1077	0	0.26178	45

## Sheet: Table S4
UZB-IBV-2 Entropy omega profile values
relative nt_position	absolute nt_position	entropy_bits	omega_scaled	omega_raw
1	760	0.0321911	0.247562	21
2	761	0.0227942	0.247562	21
3	762	0.0736497	0.247562	21
4	763	0.0227942	2	540.333
5	764	0.718396	2	540.333
6	765	0.0415866	2	540.333
7	766	0.0113978	4.80386e-05	0.00407498
8	767	0.0113978	4.80386e-05	0.00407498
9	768	0.972606	4.80386e-05	0.00407498
10	769	0.717068	2	232.714
11	770	0.0294389	2	232.714
12	771	1.02063	2	232.714
13	772	0.0227942	5.06572e-05	0.00429711
14	773	0.0113978	5.06572e-05	0.00429711
15	774	1.79965	5.06572e-05	0.00429711
16	775	0.0227942	0.00634774	0.538462
17	776	0.0113978	0.00634774	0.538462
18	777	0.0715101	0.00634774	0.538462
19	778	0.444191	0.000309902	0.0262881
20	779	0.0321911	0.000309902	0.0262881
21	780	1.33475	0.000309902	0.0262881
22	781	0.0294389	0.00090682	0.0769231
23	782	0.0227942	0.00090682	0.0769231
24	783	0.275898	0.00090682	0.0769231
25	784	0.0489826	2	1747
26	785	1.0857	2	1747
27	786	0.0321911	2	1747
28	787	0.0227942	0.0225056	1.90909
29	788	0.0854122	0.0225056	1.90909
30	789	0.0715101	0.0225056	1.90909
31	790	0.327481	0.17683	15
32	791	0.0603732	0.17683	15
33	792	0.0522244	0.17683	15
34	793	0.0113978	0.000160333	0.0136006
35	794	0.0502264	0.000160333	0.0136006
36	795	0.916324	0.000160333	0.0136006
37	796	0.0207962	6.84062e-05	0.00580271
38	797	0.0435846	6.84062e-05	0.00580271
39	798	0.797128	6.84062e-05	0.00580271
40	799	0.0321911	0.000280194	0.0237681
41	800	0.141554	0.000280194	0.0237681
42	801	1.10646	0.000280194	0.0237681
43	802	1.00564	0.000190006	0.0161177
44	803	0.0341891	0.000190006	0.0161177
45	804	0.55091	0.000190006	0.0161177
46	805	0.440144	0.0908188	7.70391
47	806	1.19982	0.0908188	7.70391
48	807	1.13388	0.0908188	7.70391
49	808	0.0341891	0.000848784	0.072
50	809	0.0113978	0.000848784	0.072
51	810	0.351776	0.000848784	0.072
52	811	0.223471	0.0119608	1.0146
53	812	0.410351	0.0119608	1.0146
54	813	0.454809	0.0119608	1.0146
55	814	0.0227942	0.00321509	0.272727
56	815	0.0341891	0.00321509	0.272727
57	816	0.12963	0.00321509	0.272727
58	817	0.179002	0.00480977	0.408
59	818	0.294615	0.00480977	0.408
60	819	0.801116	0.00480977	0.408
61	820	0.0502264	0.000487368	0.0413421
62	821	0.20683	0.000487368	0.0413421
63	822	1.07922	0.000487368	0.0413421
64	823	0.0227942	0.000370713	0.0314465
65	824	0.0113978	0.000370713	0.0314465
66	825	0.398366	0.000370713	0.0314465
67	826	1.13495	0.00657263	0.557538
68	827	0.858383	0.00657263	0.557538
69	828	0.744887	0.00657263	0.557538
70	829	0	0.00346725	0.294118
71	830	0.0227942	0.00346725	0.294118
72	831	0.0785522	0.00346725	0.294118
73	832	0.0822838	0.018525	1.57143
74	833	0.644581	0.018525	1.57143
75	834	0.684256	0.018525	1.57143
76	835	0.0227942	0.132295	11.2222
77	836	0.298287	0.132295	11.2222
78	837	0.0567671	0.132295	11.2222
79	838	0.231928	0.00572198	0.48538
80	839	0.234898	0.00572198	0.48538
81	840	0.446615	0.00572198	0.48538
82	841	0.0227942	7.87661e-05	0.00668151
83	842	0.0321911	7.87661e-05	0.00668151
84	843	1.11625	7.87661e-05	0.00668151
85	844	0.825509	0.302106	25.6269
86	845	1.21331	0.302106	25.6269
87	846	0.994561	0.302106	25.6269
88	847	0.0113978	0.00392955	0.333333
89	848	0.0697643	0.00392955	0.333333
90	849	0.17625	0.00392955	0.333333
91	850	0	0.00266196	0.225806
92	851	0.0227942	0.00266196	0.225806
93	852	0.133131	0.00266196	0.225806
94	853	0.312921	0.663221	56.2593
95	854	1.52172	0.663221	56.2593
96	855	0.858089	0.663221	56.2593
97	856	0.0341891	0.00654926	0.555556
98	857	0.0375905	0.00654926	0.555556
99	858	0.114463	0.00654926	0.555556
100	859	0.0872806	0.0134972	1.14493
101	860	0.239534	0.0134972	1.14493
102	861	0.250842	0.0134972	1.14493
103	862	0.0113978	5.07195e-05	0.0043024
104	863	0.0207962	5.07195e-05	0.0043024
105	864	0.701601	5.07195e-05	0.0043024
106	865	1.0914	0.365449	31
107	866	0.42269	0.365449	31
108	867	0.245895	0.365449	31
109	868	0.125472	0.0984924	8.35484
110	869	0.566737	0.0984924	8.35484
111	870	0.152697	0.0984924	8.35484
112	871	0.947856	0.196527	16.6709
113	872	0.0227942	0.196527	16.6709
114	873	0.299587	0.196527	16.6709
115	874	1.25031	0.218951	18.573
116	875	0.82281	0.218951	18.573
117	876	0.969572	0.218951	18.573
118	877	1.48584	2	192.556
119	878	0.12963	2	192.556
120	879	0.336063	2	192.556
121	880	0.376956	0.00832469	0.706161
122	881	0.0375905	0.00832469	0.706161
123	882	0.490473	0.00832469	0.706161
124	883	0.0113978	0.00272046	0.230769
125	884	0.0113978	0.00272046	0.230769
126	885	0.0528709	0.00272046	0.230769
127	886	0.0113978	0.000311869	0.026455
128	887	0.0227942	0.000311869	0.026455
129	888	0.538227	0.000311869	0.026455
130	889	0.135521	0.726967	61.6667
131	890	0.108045	0.726967	61.6667
132	891	0.499405	0.726967	61.6667
133	892	0.0294389	0.00913952	0.775281
134	893	0.199228	0.00913952	0.775281
135	894	0.296697	0.00913952	0.775281
136	895	0.0937016	0.294717	25
137	896	0	0.294717	25
138	897	0.0113978	0.294717	25
139	898	0.0113978	0.0070732	0.6
140	899	0	0.0070732	0.6
141	900	0.0294389	0.0070732	0.6
142	901	0	0.0117887	1
143	902	0.0207962	0.0117887	1
144	903	0.0294389	0.0117887	1
145	904	0.0113978	0.0117887	1
146	905	0.0113978	0.0117887	1
147	906	0.0113978	0.0117887	1
148	907	0.0207962	0.035366	3
149	908	0.0453765	0.035366	3
150	909	0.0321911	0.035366	3
151	910	0.0113978	0.00272046	0.230769
152	911	0	0.00272046	0.230769
153	912	0.06426	0.00272046	0.230769
154	913	0.0113978	0.035366	3
155	914	0.0207962	0.035366	3
156	915	0.0435846	0.035366	3
157	916	0.239534	0.396885	33.6667
158	917	0.100001	0.396885	33.6667
159	918	0.0227942	0.396885	33.6667
160	919	0	0.00392955	0.333333
161	920	0.0207962	0.00392955	0.333333
162	921	0.0601224	0.00392955	0.333333
163	922	0.0113978	0.0343434	2.91325
164	923	0.0113978	0.0343434	2.91325
165	924	1.67429	0.0343434	2.91325
166	925	0.0113978	2.08158e-05	0.00176574
167	926	0.0113978	2.08158e-05	0.00176574
168	927	1.24975	2.08158e-05	0.00176574
169	928	0.0227942	0.00223029	0.189189
170	929	0.0113978	0.00223029	0.189189
171	930	0.141327	0.00223029	0.189189
172	931	0.190634	0.000643018	0.0545455
173	932	0	0.000643018	0.0545455
174	933	0.0113978	0.000643018	0.0545455
175	934	0.0321911	0.0160754	1.36364
176	935	0.0227942	0.0160754	1.36364
177	936	0.0736497	0.0160754	1.36364
178	937	1.14994	2	179.286
179	938	0.98847	2	179.286
180	939	1.00447	2	179.286
181	940	0.0321911	0.000391093	0.0331754
182	941	0	0.000391093	0.0331754
183	942	0.495561	0.000391093	0.0331754
184	943	0.631157	0.00223812	0.189854
185	944	0.645601	0.00223812	0.189854
186	945	0.980123	0.00223812	0.189854
187	946	0	0.035366	3
188	947	0.0113978	0.035366	3
189	948	0	0.035366	3
190	949	0.423648	0.00884984	0.750708
191	950	0.685141	0.00884984	0.750708
192	951	0.885798	0.00884984	0.750708
193	952	0.867656	0.314551	26.6825
194	953	0.923356	0.314551	26.6825
195	954	1.13371	0.314551	26.6825
196	955	0.994504	0.000113773	0.00965108
197	956	0.996738	0.000113773	0.00965108
198	957	0.478023	0.000113773	0.00965108
199	958	0.284631	0.121816	10.3333
200	959	0.0408324	0.121816	10.3333
201	960	0.0567671	0.121816	10.3333
202	961	0.0113978	0.00750188	0.636364
203	962	0.157844	0.00750188	0.636364
204	963	0.262535	0.00750188	0.636364
205	964	0.0227942	0.129675	11
206	965	0.0322189	0.129675	11
207	966	0.0207962	0.129675	11
208	967	0.0113978	0.129675	11
209	968	0.0408324	0.129675	11
210	969	0	0.129675	11
211	970	0.0113978	0.000540764	0.0458716
212	971	0.0227942	0.000540764	0.0458716
213	972	0.338611	0.000540764	0.0458716
214	973	0.0113978	4.83803e-05	0.00410397
215	974	0.0114078	4.83803e-05	0.00410397
216	975	1.22825	4.83803e-05	0.00410397
217	976	0.0227942	8.32701e-05	0.00706357
218	977	0.0113978	8.32701e-05	0.00706357
219	978	0.999965	8.32701e-05	0.00706357
220	979	0.284638	0.00269059	0.228235
221	980	0.0113978	0.00269059	0.228235
222	981	0.824841	0.00269059	0.228235
223	982	0.205973	0.000628122	0.0532819
224	983	0.20391	0.000628122	0.0532819
225	984	1.23362	0.000628122	0.0532819
226	985	0.799894	0.108956	9.24242
227	986	1.31883	0.108956	9.24242
228	987	1.59975	0.108956	9.24242
229	988	0.0294389	0.00434319	0.368421
230	989	0.0113978	0.00434319	0.368421
231	990	0.0740274	0.00434319	0.368421
232	991	1.35253	1.73508	147.182
233	992	1.01072	1.73508	147.182
234	993	0.580837	1.73508	147.182
235	994	0.0113978	0.00342251	0.290323
236	995	0.0227942	0.00342251	0.290323
237	996	0.144396	0.00342251	0.290323
238	997	0.0415866	0.015361	1.30303
239	998	0.144895	0.015361	1.30303
240	999	0.12963	0.015361	1.30303
241	1000	0.0567671	0.00113309	0.0961171
242	1001	0.38404	0.00113309	0.0961171
243	1002	0.638038	0.00113309	0.0961171
244	1003	0.0113978	0.00930684	0.789474
245	1004	0.0294389	0.00930684	0.789474
246	1005	0.496095	0.00930684	0.789474
247	1006	0.10471	0.000624631	0.0529857
248	1007	0.151463	0.000624631	0.0529857
249	1008	0.996774	0.000624631	0.0529857
250	1009	0.0715101	0.0182188	1.54545
251	1010	0	0.0182188	1.54545
252	1011	0.0453765	0.0182188	1.54545
253	1012	0.0408324	0.00182299	0.154639
254	1013	0.0227942	0.00182299	0.154639
255	1014	0.306859	0.00182299	0.154639
256	1015	0.0227942	2	875
257	1016	0.99742	2	875
258	1017	0.0227942	2	875
259	1018	0.0113978	0.0075405	0.63964
260	1019	0.213907	0.0075405	0.63964
261	1020	0.343441	0.0075405	0.63964
262	1021	0.220409	0.000300075	0.0254545
263	1022	0.0227942	0.000300075	0.0254545
264	1023	0.550213	0.000300075	0.0254545
265	1024	0.0113978	0.035366	3
266	1025	0.0114078	0.035366	3
267	1026	0.0113978	0.035366	3
268	1027	0.0227942	0.0045341	0.384615
269	1028	0.0113978	0.0045341	0.384615
270	1029	0.0528709	0.0045341	0.384615
271	1030	0.0113978	0.000336819	0.0285714
272	1031	0	0.000336819	0.0285714
273	1032	0.305936	0.000336819	0.0285714
274	1033	0.0670122	0.000485824	0.0412111
275	1034	0.155752	0.000485824	0.0412111
276	1035	1.59814	0.000485824	0.0412111
277	1036	0.969531	5.11597e-05	0.00433974
278	1037	0.0113978	5.11597e-05	0.00433974
279	1038	1.41182	5.11597e-05	0.00433974
280	1039	0.184089	0.000428238	0.0363263
281	1040	0.0113978	0.000428238	0.0363263
282	1041	1.2131	0.000428238	0.0363263
283	1042	0.28896	0.0105368	0.893805
284	1043	0.0227942	0.0105368	0.893805
285	1044	0.376632	0.0105368	0.893805
286	1045	0.0408324	7.43504e-05	0.00630694
287	1046	0.0113978	7.43504e-05	0.00630694
288	1047	1.16196	7.43504e-05	0.00630694
289	1048	0.36542	0.0010717	0.0909091
290	1049	0.0113978	0.0010717	0.0909091
291	1050	1.05008	0.0010717	0.0909091
292	1051	0.938315	0.0121133	1.02753
293	1052	0.433951	0.0121133	1.02753
294	1053	0.786724	0.0121133	1.02753
295	1054	0.0113978	5.2864e-05	0.0044843
296	1055	0.0113978	5.2864e-05	0.0044843
297	1056	0.918628	5.2864e-05	0.0044843
298	1057	0.0113978	2.17905e-05	0.00184843
299	1058	0.0113978	2.17905e-05	0.00184843
300	1059	1.26885	2.17905e-05	0.00184843
301	1060	0.0113978	2.04783e-05	0.00173712
302	1061	0	2.04783e-05	0.00173712
303	1062	1.81242	2.04783e-05	0.00173712
304	1063	0.178573	0.000724271	0.0614379
305	1064	0	0.000724271	0.0614379
306	1065	1.176	0.000724271	0.0614379
307	1066	0.0408324	0.000260608	0.0221066
308	1067	0.0408324	0.000260608	0.0221066
309	1068	0.971256	0.000260608	0.0221066
310	1069	0.0113978	8.81066e-05	0.00747384
311	1070	0.0227942	8.81066e-05	0.00747384
312	1071	1.07383	8.81066e-05	0.00747384
313	1072	0.0113978	2.72675e-05	0.00231303
314	1073	0.0113978	2.72675e-05	0.00231303
315	1074	1.09891	2.72675e-05	0.00231303
316	1075	0.0341891	0.00340561	0.288889
317	1076	0.0321911	0.00340561	0.288889
318	1077	0.163903	0.00340561	0.288889
319	1078	0.0113978	0.035366	3
320	1079	0.0113978	0.035366	3
321	1080	0.0113978	0.035366	3

## Sheet: Table S5
UZB-IBV-3 Entropy omega profile values
relative nt_position	absolute nt_position	entropy_bits	omega_scaled	omega_raw
1	763	0	0.162226	7.23529
2	764	0	0.162226	7.23529
3	765	1.03412	0.162226	7.23529
4	766	0	0.0121128	0.54023
5	767	0.163132	0.0121128	0.54023
6	768	0.427571	0.0121128	0.54023
7	769	0.015149	0.0164425	0.733333
8	770	0.0454386	0.0164425	0.733333
9	771	0.0938958	0.0164425	0.733333
10	772	0.378132	0.829596	37
11	773	0.0539935	0.829596	37
12	774	0.015149	0.829596	37
13	775	0	5.64774e-05	0.00251889
14	776	0	5.64774e-05	0.00251889
15	777	1.01931	5.64774e-05	0.00251889
16	778	0	0.00165211	0.0736842
17	779	0.0426685	0.00165211	0.0736842
18	780	0.352656	0.00165211	0.0736842
19	781	0.496099	0.000153222	0.00683371
20	782	0	0.000153222	0.00683371
21	783	0.883115	0.000153222	0.00683371
22	784	0.0426685	0.00129711	0.0578512
23	785	0	0.00129711	0.0578512
24	786	0.413018	0.00129711	0.0578512
25	787	0.0539935	0.919283	41
26	788	0.403555	0.919283	41
27	789	0.0302952	0.919283	41
28	790	0.0797718	0.000824002	0.0367505
29	791	0.0454386	0.000824002	0.0367505
30	792	0.95817	0.000824002	0.0367505
31	793	0.933556	2	565
32	794	0.960584	2	565
33	795	0.0388529	2	565
34	796	0.015149	0.00118008	0.0526316
35	797	0.0426685	0.00118008	0.0526316
36	798	0.75556	0.00118008	0.0526316
37	799	0	0.00122299	0.0545455
38	800	0.015149	0.00122299	0.0545455
39	801	0.23877	0.00122299	0.0545455
40	802	0.015149	0.0177177	0.79021
41	803	0.458106	0.0177177	0.79021
42	804	0.491782	0.0177177	0.79021
43	805	0.541703	0.00039896	0.0177936
44	806	0.015149	0.00039896	0.0177936
45	807	0.906796	0.00039896	0.0177936
46	808	0.307216	0.18157	8.09804
47	809	1.07404	0.18157	8.09804
48	810	0.698406	0.18157	8.09804
49	811	0.113779	0.00156429	0.0697674
50	812	0	0.00156429	0.0697674
51	813	0.120475	0.00156429	0.0697674
52	814	0.363126	0.0959641	4.28
53	815	0.388425	0.0959641	4.28
54	816	0.128898	0.0959641	4.28
55	817	0	0.000283817	0.0126582
56	818	0	0.000283817	0.0126582
57	819	0.30322	0.000283817	0.0126582
58	820	0	0.000726882	0.032419
59	821	0.0770017	0.000726882	0.032419
60	822	0.853252	0.000726882	0.032419
61	823	0.015149	0.0122571	0.546667
62	824	0.20417	0.0122571	0.546667
63	825	0.312474	0.0122571	0.546667
64	826	0	0.00102582	0.0457516
65	827	0	0.00102582	0.0457516
66	828	0.523645	0.00102582	0.0457516
67	829	1.14596	2	149
68	830	0.757079	2	149
69	831	0.580308	2	149
70	832	0.015149	0.00219819	0.0980392
71	833	0	0.00219819	0.0980392
72	834	0.232164	0.00219819	0.0980392
73	835	0.0275251	0.0367273	1.63804
74	836	0.686219	0.0367273	1.63804
75	837	1.04174	0.0367273	1.63804
76	838	0.0275251	1.59193	71
77	839	0.609571	1.59193	71
78	840	0.0426685	1.59193	71
79	841	0.2187	0.00994862	0.443709
80	842	0.173215	0.00994862	0.443709
81	843	0.510601	0.00994862	0.443709
82	844	0.015149	0.000298954	0.0133333
83	845	0.0302952	0.000298954	0.0133333
84	846	1.08636	0.000298954	0.0133333
85	847	1.16433	0.342729	15.2857
86	848	0.888143	0.342729	15.2857
87	849	0.920645	0.342729	15.2857
88	850	0.015149	0.00511368	0.22807
89	851	0.0701769	0.00511368	0.22807
90	852	0.236676	0.00511368	0.22807
91	853	0.015149	0.00826056	0.368421
92	854	0.0426685	0.00826056	0.368421
93	855	0.0968353	0.00826056	0.368421
94	856	0.690481	0.115513	5.1519
95	857	0.912791	0.115513	5.1519
96	858	0.414704	0.115513	5.1519
97	859	0.0776807	0.0373692	1.66667
98	860	0.0302952	0.0373692	1.66667
99	861	0.0797718	0.0373692	1.66667
100	862	0.460694	0.0156222	0.696751
101	863	0.561353	0.0156222	0.696751
102	864	0.903031	0.0156222	0.696751
103	865	0.300855	0.0908662	4.05263
104	866	0.015149	0.0908662	4.05263
105	867	0.11185	0.0908662	4.05263
106	868	1.19252	0.689792	30.7647
107	869	0.195719	0.689792	30.7647
108	870	0.485412	0.689792	30.7647
109	871	0.0845027	0.101625	4.53247
110	872	0.794897	0.101625	4.53247
111	873	0.383	0.101625	4.53247
112	874	0.831602	0.0289919	1.29304
113	875	0	0.0289919	1.29304
114	876	0.984981	0.0289919	1.29304
115	877	0.772151	2	135
116	878	1.111	2	135
117	879	0.648087	2	135
118	880	0.843314	0.0741635	3.30769
119	881	0.565511	0.0741635	3.30769
120	882	0.646522	0.0741635	3.30769
121	883	0.493955	0.0451199	2.01235
122	884	0.0426685	0.0451199	2.01235
123	885	0.320144	0.0451199	2.01235
124	886	0	0.00106769	0.047619
125	887	0	0.00106769	0.047619
126	888	0.105354	0.00106769	0.047619
127	889	0	0.000830427	0.037037
128	890	0.015149	0.000830427	0.037037
129	891	0.318258	0.000830427	0.037037
130	892	0.211835	1.63677	73
131	893	0.390499	1.63677	73
132	894	0.924569	1.63677	73
133	895	0.0797718	0.00182077	0.0812065
134	896	0.141777	0.00182077	0.0812065
135	897	1.13234	0.00182077	0.0812065
136	898	0.130091	0.0822123	3.66667
137	899	0.0388529	0.0822123	3.66667
138	900	0.0494989	0.0822123	3.66667
139	901	0	0.650224	29
140	902	0.0901152	0.650224	29
141	903	0.0846004	0.650224	29
142	904	0.891858	2	477
143	905	0.941289	2	477
144	906	0.108173	2	477
145	907	0	0.000896861	0.04
146	908	0	0.000896861	0.04
147	909	0.128898	0.000896861	0.04
148	910	0.015149	0.470852	21
149	911	0.103	0.470852	21
150	912	0	0.470852	21
151	913	0	0.000521431	0.0232558
152	914	0	0.000521431	0.0232558
153	915	0.189787	0.000521431	0.0232558
154	916	0	0.0672646	3
155	917	0	0.0672646	3
156	918	0.015149	0.0672646	3
157	919	0.0693704	0.336323	15
158	920	0.015149	0.336323	15
159	921	0.015149	0.336323	15
160	922	0.015149	0.112108	5
161	923	0.015149	0.112108	5
162	924	0	0.112108	5
163	925	0	0.132038	5.88889
164	926	0.015149	0.132038	5.88889
165	927	0.646456	0.132038	5.88889
166	928	0.015149	0.000433965	0.0193548
167	929	0	0.000433965	0.0193548
168	930	0.500387	0.000433965	0.0193548
169	931	0	0.00747384	0.333333
170	932	0.015149	0.00747384	0.333333
171	933	0.0494989	0.00747384	0.333333
172	934	0.0770017	0.00795602	0.354839
173	935	0.015149	0.00795602	0.354839
174	936	0.130091	0.00795602	0.354839
175	937	0	0.112108	5
176	938	0.0275251	0.112108	5
177	939	0	0.112108	5
178	940	0.340706	0.901345	40.2
179	941	0.190869	0.901345	40.2
180	942	0.54982	0.901345	40.2
181	943	0.0302952	0.0022273	0.0993377
182	944	0.0694499	0.0022273	0.0993377
183	945	0.48117	0.0022273	0.0993377
184	946	0.638307	0.160272	7.14815
185	947	0.548216	0.160272	7.14815
186	948	0.604234	0.160272	7.14815
187	949	0	0.0224215	1
188	950	0	0.0224215	1
189	951	0	0.0224215	1
190	952	0.57284	0.11709	5.22222
191	953	0.667281	0.11709	5.22222
192	954	0.231011	0.11709	5.22222
193	955	0.84788	0.874439	39
194	956	0.87995	0.874439	39
195	957	0.840628	0.874439	39
196	958	0.130091	0.00024639	0.010989
197	959	0.12202	0.00024639	0.010989
198	960	0.841521	0.00024639	0.010989
199	961	0.432313	0.296462	13.2222
200	962	0.0663613	0.296462	13.2222
201	963	0.0494989	0.296462	13.2222
202	964	0	0.186846	8.33333
203	965	0.61912	0.186846	8.33333
204	966	0.521393	0.186846	8.33333
205	967	0.0388529	0.246637	11
206	968	0.0275251	0.246637	11
207	969	0	0.246637	11
208	970	0.015149	0.112108	5
209	971	0.015149	0.112108	5
210	972	0	0.112108	5
211	973	0	0.0011027	0.0491803
212	974	0.015149	0.0011027	0.0491803
213	975	0.287516	0.0011027	0.0491803
214	976	0.0275251	0.000349245	0.0155763
215	977	0	0.000349245	0.0155763
216	978	0.828905	0.000349245	0.0155763
217	979	0	0.00184648	0.0823529
218	980	0.0426685	0.00184648	0.0823529
219	981	0.320144	0.00184648	0.0823529
220	982	0	0.00203832	0.0909091
221	983	0.0302952	0.00203832	0.0909091
222	984	0.230223	0.00203832	0.0909091
223	985	0.0539935	0.00860197	0.383648
224	986	0.24609	0.00860197	0.383648
225	987	0.576644	0.00860197	0.383648
226	988	0.843569	2	95.2857
227	989	0.883786	2	95.2857
228	990	1.5027	2	95.2857
229	991	0.015149	0.00960922	0.428571
230	992	0	0.00960922	0.428571
231	993	0.0388529	0.00960922	0.428571
232	994	0.553825	2	247
233	995	0.687812	2	247
234	996	0.652512	2	247
235	997	0	0.00747384	0.333333
236	998	0	0.00747384	0.333333
237	999	0.015149	0.00747384	0.333333
238	1000	0.015149	0.0672646	3
239	1001	0.0845027	0.0672646	3
240	1002	0.0275251	0.0672646	3
241	1003	0.44574	1.68161	75
242	1004	0.622518	1.68161	75
243	1005	0.015149	1.68161	75
244	1006	0.0275251	0.000526877	0.0234987
245	1007	0.015149	0.000526877	0.0234987
246	1008	0.850091	0.000526877	0.0234987
247	1009	0.0596372	0.213292	9.51282
248	1010	0.864748	0.213292	9.51282
249	1011	0.291669	0.213292	9.51282
250	1012	0.0693704	0.29148	13
251	1013	0	0.29148	13
252	1014	0	0.29148	13
253	1015	0.015149	0.201794	9
254	1016	0.0275251	0.201794	9
255	1017	0.0388529	0.201794	9
256	1018	0	0.73991	33
257	1019	0.165452	0.73991	33
258	1020	0	0.73991	33
259	1021	0.015149	0.00271471	0.121076
260	1022	0.130091	0.00271471	0.121076
261	1023	0.622518	0.00271471	0.121076
262	1024	0.0426685	0.000763581	0.0340557
263	1025	0	0.000763581	0.0340557
264	1026	0.810581	0.000763581	0.0340557
265	1027	0.015149	0.201794	9
266	1028	0	0.201794	9
267	1029	0.0388529	0.201794	9
268	1030	0.015149	0.00296133	0.132075
269	1031	0.0275251	0.00296133	0.132075
270	1032	0.223694	0.00296133	0.132075
271	1033	0	0.0101916	0.454545
272	1034	0.0275251	0.0101916	0.454545
273	1035	0.0596372	0.0101916	0.454545
274	1036	0	0.000283817	0.0126582
275	1037	0	0.000283817	0.0126582
276	1038	0.338064	0.000283817	0.0126582
277	1039	0.81672	0.000280971	0.0125313
278	1040	0	0.000280971	0.0125313
279	1041	1.19029	0.000280971	0.0125313
280	1042	0.0578091	0.000503226	0.0224439
281	1043	0	0.000503226	0.0224439
282	1044	1.11286	0.000503226	0.0224439
283	1045	0.33567	0.00441178	0.196765
284	1046	0	0.00441178	0.196765
285	1047	0.933105	0.00441178	0.196765
286	1048	0	9.07754e-05	0.00404858
287	1049	0	9.07754e-05	0.00404858
288	1050	0.823311	9.07754e-05	0.00404858
289	1051	0.731195	0.00795602	0.354839
290	1052	0	0.00795602	0.354839
291	1053	0.500387	0.00795602	0.354839
292	1054	0.807969	1.61883	72.2
293	1055	0.485461	1.61883	72.2
294	1056	0.266433	1.61883	72.2
295	1057	0.015149	0.00188592	0.0841121
296	1058	0.0388529	0.00188592	0.0841121
297	1059	0.378512	0.00188592	0.0841121
298	1060	0	0.0006263	0.027933
299	1061	0.0302952	0.0006263	0.027933
300	1062	0.593409	0.0006263	0.027933
301	1063	0	6.14288e-05	0.00273973
302	1064	0	6.14288e-05	0.00273973
303	1065	0.960076	6.14288e-05	0.00273973
304	1066	0.862597	0.715764	31.9231
305	1067	0.015149	0.715764	31.9231
306	1068	0.63099	0.715764	31.9231
307	1069	0.015149	0.00164678	0.0734463
308	1070	0.0426685	0.00164678	0.0734463
309	1071	0.561756	0.00164678	0.0734463
310	1072	0	0.0069584	0.310345
311	1073	0.0494989	0.0069584	0.310345
312	1074	0.138157	0.0069584	0.310345
313	1075	0	0.000301635	0.0134529
314	1076	0.015149	0.000301635	0.0134529
315	1077	0.63052	0.000301635	0.0134529
316	1078	0	0.00269058	0.12
317	1079	0	0.00269058	0.12
318	1080	0.137135	0.00269058	0.12
319	1081	0	0.0224215	1
320	1082	0	0.0224215	1
321	1083	0	0.0224215	1
